# Supplementary material for: Metagenomics and untargeted metabolomics reveal antibiotic resistance dynamics in an anaerobic digestion–composting system treating organic fraction of municipal solid waste
Source: Environ Microbiome. 2025 Aug 14;20:106. doi: 10.1186/s40793-025-00769-4 (PMC12355879; doi:10.1186/s40793-025-00769-4)
Supplement: Supplementary file 1 — Supplementary Material 1 [file 40793_2025_769_MOESM1_ESM.xlsx]

## Sheet: Figure S1
Figure S1. PCA model of antibiotics compounds distributions among matrices based on untargeted metabolomics.

## Sheet: Table S1
Table S1 . Total and volatile solids of the sample categories considered in the integrated plant under study.
Sample category	TS (g/kg)	VS (g/kg)	VS/TS (%)
Pulp	63.92 ± 3.11	48.46 ± 1.59	75.85 ± 1.22
Digestate	31.46 ± 1.35	17.94 ± 0.86	57.02 ± 0.60
Solid fraction	293.05 ± 23.00	189.07 ± 10.35	64.61 ± 2.20
Liquid fraction	21.33 ± 2.40	10.98 ± 1.93	51.22 ± 3.55
Fresh compost	524.48 ± 33.71	278.43 ± 32.64	52.96 ± 2.96
Mature compost	587.80 ± 80.98	269.62 ± 30.67	45.97 ± 1.28

## Sheet: Table S2
Table S2. Taxonomic classification and quality metrics (contamination and completeness) of MAGs after MetaWRAP’s REASSEMBLED_BINs Module.
bin_ID	Completeness	Contamination	Kindom	Phylum	Class	Order	Family	Genus	Species	Final classification
bin.100	95.52	1.342	d__Bacteria	p__Bacillota_A	c__Clostridia	o__Lachnospirales	f__Lachnospiraceae	g__Mobilitalea	s__Mobilitalea sp012523775	Mobilitalea sp. 2
bin.1001	96.13	1.253	d__Bacteria	p__Planctomycetota	c__Planctomycetia	o__Pirellulales	f__CALBRZ01	g__CALBRZ01	s__	Pirellulales sp. 1
bin.1002	91.48	5.716	d__Bacteria	p__Pseudomonadota	c__Gammaproteobacteria	o__Pseudomonadales	f__Porticoccaceae	g__	s__	Porticoccaceae sp. 1
bin.1004	94.98	2.049	d__Bacteria	p__Pseudomonadota	c__Alphaproteobacteria	o__Rhizobiales	f__Rhizobiaceae	g__Chelativorans_B	s__Chelativorans_B petroleitrophicus	Chelativorans petroleitrophicus
bin.1009	91.74	12.61	d__Bacteria	p__Chloroflexota	c__Anaerolineae	o__UBA1429	f__UBA1429	g__JAAYDS01	s__	Anaerolineae sp. 1
bin.1011	89.57	4.009	d__Bacteria	p__Bacillota_I	c__Bacilli_A	o__Erysipelotrichales	f__Coprobacillaceae	g__Sharpea	s__	Sharpea sp.
bin.1018	96.03	1.1	d__Bacteria	p__Chloroflexota	c__Dehalococcoidia	o__Tepidiformales	f__Tepidiformaceae	g__JALOAP01	s__	Tepidiformaceae sp.
bin.102	98.66	2.033	d__Bacteria	p__Bacteroidota	c__Bacteroidia	o__Cytophagales	f__Spirosomataceae	g__SCN-52-12	s__	Spirosomataceae sp.
bin.1020	94.28	1.269	d__Bacteria	p__Bacillota_I	c__Bacilli_A	o__Erysipelotrichales	f__Erysipelotrichaceae	g__Bulleidia	s__Bulleidia massiliensis	Bulleidia massiliensis
bin.1027	95.51	4.755	d__Bacteria	p__Bacillota	c__Bacilli	o__Lactobacillales	f__Lactobacillaceae	g__Latilactobacillus	s__Latilactobacillus curvatus	Latilactobacillus curvatus
bin.1029	90.33	0.99	d__Bacteria	p__Bacillota_E	c__Thermaerobacteria	o__Thermaerobacterales	f__RSA17	g__RSA17	s__	Thermaerobacterales sp. 1
bin.1034	94.93	1.048	d__Bacteria	p__Chloroflexota	c__Chloroflexia	o__Thermomicrobiales	f__CFX8	g__JAUIIK01	s__	Thermomicrobiales sp. 3
bin.1046	91.12	3.991	d__Bacteria	p__Actinomycetota	c__Actinomycetes	o__Mycobacteriales	f__Micromonosporaceae	g__Natronosporangium	s__	Natronosporangium sp. 1
bin.1049	88.6	2.419	d__Bacteria	p__Bacteroidota	c__Bacteroidia	o__Bacteroidales	f__WCHB1-69	g__DUOL01	s__DUOL01 sp012838875	Bacteroidales sp. 6
bin.108	82.12	1.694	d__Bacteria	p__Bacillota_D	c__Proteinivoracia	o__UBA4975	f__UBA4975	g__UBA4975	s__UBA4975 sp012727415	Bacillota sp. 1
bin.109	91.02	1.398	d__Bacteria	p__Bacillota_A	c__Clostridia	o__Acetivibrionales	f__DTU013	g__DTU013	s__DTU013 sp002385815	Acetivibrionales sp. 1
bin.116	97.08	1.941	d__Archaea	p__Thermoproteota	c__Nitrososphaeria	o__Nitrososphaerales	f__Nitrososphaeraceae	g__Nitrososphaera	s__	Nitrososphaera sp.
bin.120	94.11	1.422	d__Bacteria	p__Bacillota_G	c__Limnochordia	o__DTU080	f__JAAYLA01	g__JAAYLA01	s__JAAYLA01 sp012522135	Limnochordia sp. 7
bin.122	99.23	3.825	d__Bacteria	p__Actinomycetota	c__Actinomycetes	o__Streptosporangiales	f__Streptosporangiaceae	g__Thermobifida	s__Thermobifida fusca	Thermobifida fusca
bin.123	91.03	0.45	d__Bacteria	p__Bacteroidota	c__Bacteroidia	o__Bacteroidales	f__Bacteroidaceae	g__Prevotella	s__	Prevotella sp. 3
bin.128	95.02	1.472	d__Bacteria	p__Pseudomonadota	c__Gammaproteobacteria	o__Pseudomonadales	f__Spongiibacteraceae	g__Spongiibacter_A	s__	Spongiibacter sp.
bin.130	90.1	1.632	d__Bacteria	p__Bacillota_B	c__Moorellia	o__DULZ01	f__DULZ01	g__	s__	Moorellia sp. 2
bin.134	91.17	0.98	d__Bacteria	p__Bacillota_G	c__DTU014	o__DTU014	f__DTU014	g__JAAYAB01	s__	Bacillota sp. 6
bin.147	95.07	2.684	d__Bacteria	p__Bacillota_A	c__Clostridia	o__Acetivibrionales	f__Acetivibrionaceae	g__Herbivorax	s__Herbivorax sp012517995	Herbivorax sp.
bin.151	92.9	0	d__Bacteria	p__Bacillota_A	c__Clostridia	o__Peptostreptococcales	f__Anaerovoracaceae	g__RUG708	s__	Anaerovoracaceae sp. 2
bin.153	94.89	0.672	d__Bacteria	p__Bacteroidota	c__Bacteroidia	o__Bacteroidales	f__4484-276	g__RZYY01	s__RZYY01 sp012516825	Bacteroidales sp. 3
bin.154	92.25	2.603	d__Bacteria	p__Myxococcota	c__Polyangia	o__Polyangiales	f__Polyangiaceae	g__PMG-095	s__	Polyangiaceae sp. 2
bin.158	95.28	5.28	d__Bacteria	p__Bacillota_I	c__Bacilli_A	o__Erysipelotrichales	f__Coprobacillaceae	g__Intestinibaculum	s__Intestinibaculum porci	Intestinibaculum porci
bin.159	84.96	2.096	d__Bacteria	p__Verrucomicrobiota	c__Kiritimatiellia	o__RFP12	f__UBA1067	g__DUPH01	s__DUPH01 sp012838435	Kiritimatiellia sp. 2
bin.162	93.22	0	d__Bacteria	p__Atribacterota	c__Atribacteria	o__Atribacterales	f__Atribacteraceae	g__Atribacter	s__Atribacter sp002069605	Atribacter sp.
bin.166	96.1	4.273	d__Bacteria	p__Acidobacteriota	c__UBA6911	o__UBA6911	f__UBA6911	g__JAAYCX01	s__JAAYCX01 sp012719455	Acidobacteriota sp.
bin.168	90.53	0.723	d__Bacteria	p__Bacillota_B	c__DSM-12270	o__Thermacetogeniales	f__Thermacetogeniaceae	g__DTU068	s__DTU068 sp001513545	Thermacetogeniaceae sp.
bin.183	90.07	4.964	d__Bacteria	p__Bacillota_A	c__Clostridia	o__Peptostreptococcales	f__Anaerovoracaceae	g__DUPP01	s__DUPP01 sp012838265	Anaerovoracaceae sp. 1
bin.187	91.1	4.909	d__Bacteria	p__Chloroflexota	c__Anaerolineae	o__Ardenticatenales	f__Ardenticatenaceae	g__DOUV01	s__	Ardenticatenaceae sp. 6
bin.197	96.55	1.149	d__Bacteria	p__Planctomycetota	c__Planctomycetia	o__Pirellulales	f__CALBRZ01	g__CALBRZ01	s__	Pirellulales sp. 2
bin.213	91.38	1.083	d__Bacteria	p__Actinomycetota	c__Actinomycetes	o__Mycobacteriales	f__Pseudonocardiaceae	g__Prauserella	s__Prauserella rugosa	Prauserella rugosa
bin.214	94.87	0.806	d__Bacteria	p__Bacillota_A	c__Clostridia	o__Caldicoprobacterales	f__Caldicoprobacteraceae	g__DTU074	s__DTU074 sp002385885	Caldicoprobacteraceae sp.
bin.216	98.75	0.213	d__Bacteria	p__Planctomycetota	c__Planctomycetia	o__Pirellulales	f__Pirellulaceae	g__	s__	Pirellulaceae sp. 1
bin.218	91.32	5.626	d__Bacteria	p__Actinomycetota	c__Actinomycetes	o__Actinomycetales	f__Cellulomonadaceae	g__JAAYZM01	s__JAAYZM01 sp029267995	Cellulomonadaceae sp.
bin.227	95.76	0	d__Bacteria	p__Atribacterota	c__Atribacteria	o__Atribacterales	f__Caldatribacteriaceae	g__UBA3950	s__UBA3950 sp002385475	Caldatribacteriaceae sp. 3
bin.228	93.68	0	d__Bacteria	p__Synergistota	c__Synergistia	o__Synergistales	f__Synergistaceae	g__Syner-03	s__Syner-03 sp002306075	Synergistaceae sp.
bin.241	94.32	0	d__Bacteria	p__Bacillota_A	c__Clostridia	o__Christensenellales	f__CAG-138	g__DUPG01	s__DUPG01 sp012838425	Christensenellales sp. 1
bin.246	91.93	0.949	d__Bacteria	p__Bacillota_A	c__Clostridia	o__Lachnospirales	f__Lachnospiraceae	g__Porcincola	s__Porcincola sp900318615	Porcincola sp.
bin.25	91.1	0.423	d__Bacteria	p__DTU030	c__DTU030	o__DTU030	f__DTU030	g__DTU030	s__DTU030 sp001513125	Bacteria
bin.252	95.09	3.097	d__Bacteria	p__Pseudomonadota	c__Alphaproteobacteria	o__Sneathiellales	f__Sneathiellaceae	g__Sneathiella	s__	Sneathiella sp.
bin.253	97.52	0	d__Bacteria	p__Planctomycetota	c__Planctomycetia	o__Pirellulales	f__Pirellulaceae	g__	s__	Pirellulaceae sp. 2
bin.268	91.26	4.417	d__Bacteria	p__Bacillota	c__Bacilli	o__Lactobacillales	f__Lactobacillaceae	g__Weissella	s__Weissella cibaria	Weissella cibaria
bin.269	92.03	2.716	d__Bacteria	p__Pseudomonadota	c__Gammaproteobacteria	o__Pseudomonadales	f__Cellvibrionaceae	g__WACF01	s__	Cellvibrionaceae sp.
bin.27	93.13	2.54	d__Bacteria	p__Bacillota_G	c__Limnochordia	o__Limnochordales	f__ZCTH02-B6	g__	s__	Limnochordales sp. 1
bin.271	94.3	1.318	d__Bacteria	p__Bacillota_B	c__Syntrophomonadia	o__Syntrophomonadales	f__Syntrophomonadaceae	g__	s__	Syntrophomonadaceae sp. 2
bin.272	90.88	4.895	d__Bacteria	p__Bacillota_A	c__Clostridia	o__UBA1212	f__DUPL01	g__DUPL01	s__DUPL01 sp012838385	Clostridia sp. 1
bin.273	99.46	1.935	d__Bacteria	p__Bacteroidota	c__Bacteroidia	o__Bacteroidales	f__Paludibacteraceae	g__MVYY01	s__MVYY01 sp018056165	Paludibacteraceae sp. 1
bin.274	94.63	1.845	d__Bacteria	p__Bacillota_A	c__Clostridia	o__Acetivibrionales	f__Acetivibrionaceae	g__Hungateiclostridium	s__Hungateiclostridium mesophilum	Hungateiclostridium mesophilum
bin.278	91.81	0.181	d__Bacteria	p__Chloroflexota	c__Anaerolineae	o__Aggregatilineales	f__Phototrophicaceae	g__ZC4RG36	s__ZC4RG36 sp003242205	Phototrophicaceae sp. 1
bin.279	91.04	3.296	d__Bacteria	p__Gemmatimonadota	c__Gemmatimonadetes	o__Gemmatimonadales	f__Gemmatimonadaceae	g__	s__	Gemmatimonadaceae sp.
bin.282	96.61	0	d__Bacteria	p__Atribacterota	c__JS1	o__SB-45	f__UBA6794	g__JAAYOB01	s__JAAYOB01 sp012520575	Atribacterota sp.
bin.286	94.7	1.728	d__Bacteria	p__Pseudomonadota	c__Gammaproteobacteria	o__Pseudomonadales	f__Alcanivoracaceae	g__	s__	Alcanivoracaceae sp.
bin.288	94.43	5.132	d__Bacteria	p__Bacteroidota	c__Bacteroidia	o__Chitinophagales	f__Saprospiraceae	g__Membranihabitans	s__	Membranihabitans sp.
bin.291	96.06	0	d__Bacteria	p__Bacillota_A	c__Clostridia	o__Oscillospirales	f__Acutalibacteraceae	g__UBA1081	s__UBA1081 sp900314355	Acutalibacteraceae sp.
bin.295	89.2	0	d__Archaea	p__Methanobacteriota	c__Methanobacteria	o__Methanobacteriales	f__Methanobacteriaceae	g__Methanobacterium	s__Methanobacterium sp012838205	Methanobacterium sp.
bin.299	91.92	2.366	d__Bacteria	p__Bacteroidota	c__Bacteroidia	o__Bacteroidales	f__Bacteroidaceae	g__Prevotella	s__Prevotella sp900314365	Prevotella sp. 1
bin.302	95.39	0.709	d__Bacteria	p__Bacillota_A	c__Clostridia	o__Peptostreptococcales	f__Anaerovoracaceae	g__	s__	Anaerovoracaceae sp. 3
bin.305	95.76	2.542	d__Bacteria	p__Bacillota_G	c__Limnochordia	o__DTU010	f__DTU010	g__DTU010	s__DTU010 sp012837385	Limnochordia sp. 9
bin.306	95.88	1.449	d__Bacteria	p__Pseudomonadota	c__Alphaproteobacteria	o__Sphingomonadales	f__Sphingomonadaceae	g__Pedomonas	s__	Pedomonas sp.
bin.311	91.33	0	d__Bacteria	p__Bacillota_I	c__Bacilli_A	o__ML615J-28	f__CAG-313	g__UBA1427	s__UBA1427 sp012838545	Bacilli sp.
bin.316	92.12	3.431	d__Bacteria	p__Bacillota_G	c__Limnochordia	o__JAAZLZ01	f__JAAZLZ01	g__JAAZLZ01	s__JAAZLZ01 sp012522085	Limnochordia sp. 5
bin.320	91.44	1.333	d__Bacteria	p__Bacillota_I	c__Bacilli_A	o__Acholeplasmatales	f__Acholeplasmataceae	g__DUPY01	s__DUPY01 sp012838065	Acholeplasmataceae sp.
bin.326	93.74	1.449	d__Bacteria	p__Bacillota_A	c__Clostridia	o__Lachnospirales	f__Lachnospiraceae	g__UBA629	s__UBA629 sp900316665	Lachnospiraceae sp. 1
bin.331	91.95	0.069	d__Bacteria	p__Bacillota_A	c__Clostridia	o__DSM-8532	f__DSM-8532	g__Thermoclostridium_A	s__Thermoclostridium_A sp012518025	Thermoclostridium sp.
bin.336	91.04	3.333	d__Bacteria	p__Actinomycetota	c__Actinomycetes	o__Mycobacteriales	f__Micromonosporaceae	g__	s__	Micromonosporaceae sp.
bin.339	90.59	0.806	d__Bacteria	p__Bacteroidota	c__Bacteroidia	o__Bacteroidales	f__DTU049	g__DTU049	s__DTU049 sp001512885	Bacteroidales sp. 7
bin.34	94.75	1.748	d__Bacteria	p__Bacillota_A	c__Clostridia	o__DSM-8532	f__DSM-8532	g__DTU059	s__DTU059 sp012523705	Clostridia sp. 2
bin.340	94.83	2.903	d__Bacteria	p__Myxococcota	c__Polyangia	o__Polyangiales	f__SG8-38	g__JAAYBZ01	s__	Polyangiales sp. 3
bin.344	97.87	1.231	d__Bacteria	p__Actinomycetota	c__Actinomycetes	o__Mycobacteriales	f__Pseudonocardiaceae	g__Saccharomonospora	s__Saccharomonospora viridis	Saccharomonospora viridis
bin.345	94.31	0	d__Bacteria	p__Planctomycetota	c__Phycisphaerae	o__Sedimentisphaerales	f__Anaerohalosphaeraceae	g__JACZKQ01	s__	Anaerohalosphaeraceae sp.
bin.350	92.82	0.384	d__Bacteria	p__Bacillota	c__Bacilli	o__Caldalkalibacillales	f__Caldalkalibacillaceae	g__CALBTX01	s__CALBTX01 sp937967685	Caldalkalibacillaceae sp. 2
bin.352	92.9	0	d__Bacteria	p__Bacillota_A	c__Clostridia	o__Peptostreptococcales	f__Anaerovoracaceae	g__	s__	Anaerovoracaceae sp. 4
bin.353	99.13	2.071	d__Bacteria	p__Bacteroidota	c__Rhodothermia	o__Rhodothermales	f__VXPQ01	g__	s__	Rhodothermales sp. 1
bin.355	90.09	3.3	d__Bacteria	p__Bacillota_E	c__DTU015	o__DTU015	f__DTU015	g__UBA3951	s__	Bacillota sp. 2
bin.356	93.62	4.479	d__Bacteria	p__Bacillota_G	c__DTU025	o__DTUO25	f__DTU025	g__UBA5389	s__UBA5389 sp019136685	Bacillota sp. 3
bin.36	93.57	2.542	d__Bacteria	p__Bacteroidota	c__Rhodothermia	o__Rhodothermales	f__Rhodothermaceae	g__Rhodothermus	s__Rhodothermus marinus	Rhodothermus marinus
bin.368	93.29	3.595	d__Bacteria	p__Bacteroidota	c__Bacteroidia	o__Bacteroidales	f__Bacteroidaceae	g__Prevotella	s__Prevotella sp018054505	Prevotella sp. 2
bin.371	90.78	0.709	d__Bacteria	p__Bacillota_A	c__Clostridia	o__Saccharofermentanales	f__UBA5734	g__UBA8949	s__UBA8949 sp012520975	Saccharofermentanales sp.
bin.376	92.14	3.746	d__Bacteria	p__Bacteroidota	c__Bacteroidia	o__Bacteroidales	f__VadinHA17	g__LD21	s__LD21 sp012519515	Bacteroidales sp. 4
bin.378	89.66	0.476	d__Bacteria	p__Bacteroidota	c__Bacteroidia	o__Sphingobacteriales	f__Sphingobacteriaceae	g__Anseongella	s__Anseongella ginsenosidimutans_A	Anseongella ginsenosidimutans_A
bin.380	94.89	1.123	d__Bacteria	p__Planctomycetota	c__Planctomycetia	o__Planctomycetales	f__Planctomycetaceae	g__	s__	Planctomycetaceae sp.
bin.387	97.72	3.28	d__Bacteria	p__Actinomycetota	c__Actinomycetes	o__Mycobacteriales	f__Pseudonocardiaceae	g__Thermocrispum	s__Thermocrispum municipale	Thermocrispum municipale
bin.393	93.67	2.59	d__Bacteria	p__Bacillota_A	c__Clostridia	o__Lachnospirales	f__Lachnospiraceae	g__Clostridium_R	s__	Clostridium sp.
bin.399	100	4.395	d__Bacteria	p__Hydrogenedentota	c__Hydrogenedentia	o__Hydrogenedentiales	f__SLHB01	g__UBA2224	s__UBA2224 sp012719295	Hydrogenedentiales sp. 1
bin.404	94.9	3.37	d__Bacteria	p__Hydrogenedentota	c__Hydrogenedentia	o__Hydrogenedentiales	f__SLHB01	g__	s__	Hydrogenedentiales sp. 2
bin.406	96.22	3.773	d__Bacteria	p__Chloroflexota	c__Chloroflexia	o__Thermomicrobiales	f__CFX8	g__JAUIIK01	s__	Thermomicrobiales sp. 4
bin.41	92.28	2.908	d__Bacteria	p__Bacillota_A	c__Clostridia	o__Acetivibrionales	f__Acetivibrionaceae	g__Hungateiclostridium	s__Hungateiclostridium sp012523755	Hungateiclostridium sp.
bin.417	94.76	3.405	d__Bacteria	p__Pseudomonadota	c__Alphaproteobacteria	o__JAJUGE01	f__JAJUGE01	g__JAJUGE01	s__JAJUGE01 sp029268305	Alphaproteobacteria sp.
bin.423	93.25	0.066	d__Bacteria	p__Riflebacteria	c__Ozemobacteria	o__Ozemobacterales	f__Ozemobacteraceae	g__MWDD01	s__MWDD01 sp002070375	Ozemobacteraceae sp.
bin.428	95.55	3.672	d__Bacteria	p__Bacillota_G	c__Limnochordia	o__DTU010	f__DTU010	g__UBA5420	s__UBA5420 sp012838305	Limnochordia sp. 1
bin.437	93.06	1.654	d__Bacteria	p__Bacillota_B	c__Syntrophomonadia	o__Syntrophomonadales	f__DTU052	g__DTU052	s__	Syntrophomonadales sp. 2
bin.438	92.74	0.879	d__Bacteria	p__Actinomycetota	c__Coriobacteriia	o__Coriobacteriales	f__Eggerthellaceae	g__Hugonella	s__Hugonella sp022644775	Hugonella sp.
bin.452	91.37	0.653	d__Archaea	p__Halobacteriota	c__Methanosarcinia	o__Methanotrichales	f__Methanotrichaceae	g__Methanothrix	s__Methanothrix sp016706325	Methanothrix sp.
bin.453	93.24	2.732	d__Bacteria	p__Verrucomicrobiota	c__Kiritimatiellia	o__RFP12	f__JAAYNR01	g__JAAYNR01	s__JAAYNR01 sp012520735	Kiritimatiellia sp. 1
bin.459	95.43	1.086	d__Bacteria	p__Pseudomonadota	c__Alphaproteobacteria	o__Rhizobiales	f__JAJFHB01	g__	s__	Rhizobiales sp.
bin.462	91.96	3.737	d__Bacteria	p__Chloroflexota	c__Anaerolineae	o__Aggregatilineales	f__Phototrophicaceae	g__Flexifilum	s__	Flexifilum sp.
bin.463	91.84	4.847	d__Bacteria	p__Pseudomonadota	c__Gammaproteobacteria	o__Burkholderiales	f__Burkholderiaceae	g__Castellaniella	s__	Castellaniella sp.
bin.470	98.74	0.786	d__Bacteria	p__Bacillota	c__Bacilli	o__Bacillales	f__Anoxybacillaceae	g__Geobacillus	s__Geobacillus thermodenitrificans	Geobacillus thermodenitrificans
bin.473	96.77	0.806	d__Archaea	p__Thermoplasmatota	c__Thermoplasmata	o__Methanomassiliicoccales	f__Methanomassiliicoccaceae	g__DTU008	s__DTU008 sp001512965	Methanomassiliicoccaceae sp.
bin.487	93.04	1.935	d__Bacteria	p__Myxococcota	c__Polyangia	o__Polyangiales	f__SG8-38	g__JAAYBZ01	s__JAAYBZ01 sp012514415	Polyangiales sp. 2
bin.521	94.55	3.958	d__Bacteria	p__Actinomycetota	c__Actinomycetes	o__Mycobacteriales	f__Mycobacteriaceae	g__Mycobacterium	s__Mycobacterium elephantis	Mycobacterium elephantis
bin.528	95	0.909	d__Bacteria	p__Actinomycetota	c__Humimicrobiia	o__Humimicrobiales	f__Humimicrobiaceae	g__Humimicrobium	s__Humimicrobium sp012837825	Humimicrobium sp.
bin.529	94.51	0.668	d__Bacteria	p__Myxococcota	c__Polyangia	o__Polyangiales	f__SG8-38	g__JAAYBZ01	s__JAAYBZ01 sp012744445	Polyangiales sp. 1
bin.535	96.41	2.884	d__Bacteria	p__Bacillota	c__Bacilli	o__Thermoactinomycetales	f__Thermoactinomycetaceae	g__JANWJM01	s__	Thermoactinomycetaceae sp. 2
bin.541	94.47	2.03	d__Bacteria	p__Actinomycetota	c__Actinomycetes	o__Mycobacteriales	f__Mycobacteriaceae	g__Mycobacterium	s__Mycobacterium thermoresistibile	Mycobacterium thermoresistibile
bin.548	88.46	3.729	d__Bacteria	p__Bacillota_A	c__Clostridia	o__DSM-8532	f__DSM-8532	g__DTU059	s__DTU059 sp012523685	Clostridia sp. 3
bin.55	88	0	d__Archaea	p__Halobacteriota	c__Methanomicrobia	o__Methanomicrobiales	f__Methanospirillaceae	g__Methanospirillum	s__Methanospirillum sp012520015	Methanospirillum sp.
bin.555	94.63	2.843	d__Bacteria	p__Bacteroidota	c__Rhodothermia	o__Rhodothermales	f__VXPQ01	g__	s__	Rhodothermales sp. 2
bin.56	96.19	0.317	d__Bacteria	p__Bacillota_I	c__Bacilli_A	o__Erysipelotrichales	f__Erysipelotrichaceae	g__Bulleidia	s__Bulleidia sp022486935	Bulleidia sp.
bin.57	92.91	2.972	d__Bacteria	p__Bacillota_A	c__Clostridia	o__DSM-8532	f__DSM-8532	g__DTU059	s__DTU059 sp012520855	Clostridia sp. 4
bin.573	93.73	0.335	d__Bacteria	p__Bacillota_A	c__Clostridia	o__Lachnospirales	f__Lachnospiraceae	g__Mobilitalea	s__Mobilitalea sp012518975	Mobilitalea sp. 3
bin.579	94.11	2.45	d__Bacteria	p__Bacillota_G	c__DTU025	o__DTUO25	f__DTU025	g__DTU025	s__DTU025 sp001513145	Bacillota sp. 5
bin.581	95.37	0	d__Bacteria	p__Armatimonadota	c__UBA5829	o__UBA5829	f__UBA5829	g__DTKD01	s__	Armatimonadota sp. 5
bin.583	92.55	0	d__Bacteria	p__Bacillota_A	c__Clostridia	o__Peptostreptococcales	f__Anaerovoracaceae	g__RGIG5755	s__	Anaerovoracaceae sp. 5
bin.585	94.97	0.769	d__Bacteria	p__Bacillota	c__Bacilli	o__Thermoactinomycetales	f__DSM-44946	g__Planifilum	s__Planifilum sp021793745	Planifilum sp.
bin.590	90.67	0.847	d__Bacteria	p__Bacillota_D	c__Dethiobacteria	o__DTU022	f__UBA8154	g__DUNV01	s__DUNV01 sp012839215	Dethiobacteria sp.
bin.596	95.62	0.595	d__Bacteria	p__Bacillota	c__Bacilli	o__Lactobacillales	f__Lactobacillaceae	g__Leuconostoc	s__Leuconostoc mesenteroides	Leuconostoc mesenteroides
bin.597	91.76	1.897	d__Bacteria	p__Actinomycetota	c__Actinomycetes	o__Mycobacteriales	f__Mycobacteriaceae	g__Rhodococcus	s__	Rhodococcus sp.
bin.599	91.34	1.41	d__Bacteria	p__Bacillota	c__Bacilli	o__Caldalkalibacillales	f__Caldalkalibacillaceae	g__CALFAC01	s__CALFAC01 sp937927935	Caldalkalibacillaceae sp. 1
bin.60	95.86	0.236	d__Bacteria	p__Pseudomonadota	c__Gammaproteobacteria	o__Burkholderiales	f__SG8-39	g__ZC4RG42	s__	Burkholderiales sp.
bin.600	97.2	4.937	d__Bacteria	p__Spirochaetota	c__Spirochaetia	o__Treponematales	f__Treponemataceae	g__JAAZLA01	s__JAAZLA01 sp012799545	Treponemataceae sp.
bin.608	96.64	2.294	d__Bacteria	p__Pseudomonadota	c__Gammaproteobacteria	o__Steroidobacterales	f__Steroidobacteraceae	g__JAAYXG01	s__JAAYXG01 sp017577615	Steroidobacteraceae sp. 1
bin.609	96.18	4.275	d__Bacteria	p__Bacillota_G	c__Limnochordia	o__DTU087	f__DTU087	g__JAAYSL01	s__JAAYSL01 sp012518315	Limnochordia sp. 6
bin.618	91.17	0.033	d__Bacteria	p__Bacillota_G	c__DTU065	o__DTU065	f__DTU065	g__DTU065	s__DTU065 sp001512545	Bacillota sp. 4
bin.619	90.67	0.423	d__Bacteria	p__Bacillota_G	c__Limnochordia	o__DTU010	f__DTU010	g__UBA3910	s__UBA3910 sp002391465	Limnochordia sp. 3
bin.627	97.42	1.155	d__Bacteria	p__Bacteroidota	c__Bacteroidia	o__Flavobacteriales	f__Flavobacteriaceae	g__Flagellimonas	s__Flagellimonas sp937911965	Flagellimonas sp.
bin.630	88.47	0.591	d__Bacteria	p__Bacillota_A	c__Clostridia	o__Peptostreptococcales	f__Anaerovoracaceae	g__Baileyella	s__Baileyella intestinalis	Baileyella intestinalis
bin.631	92.89	0	d__Bacteria	p__Bacteroidota	c__Bacteroidia	o__Bacteroidales	f__Dysgonomonadaceae	g__Petrimonas	s__Petrimonas mucosa	Petrimonas mucosa
bin.636	90.06	3.144	d__Bacteria	p__Bacillota_I	c__Bacilli_A	o__Erysipelotrichales	f__Erysipelotrichaceae	g__Erysipelothrix	s__	Erysipelothrix sp.
bin.638	96.07	2.287	d__Bacteria	p__Bacillota_G	c__Limnochordia	o__DTU010	f__DTU010	g__DTU010	s__DTU010 sp012840725	Limnochordia sp. 8
bin.643	91.23	2.238	d__Bacteria	p__Bacillota_A	c__Clostridia	o__Lachnospirales	f__Lachnospiraceae	g__CAG-791	s__CAG-791 sp002353635	Lachnospiraceae sp. 3
bin.645	90.74	5.555	d__Bacteria	p__Armatimonadota	c__UBA5829	o__UBA5829	f__DTLH01	g__JAKPFN01	s__JAKPFN01 sp029551395	Armatimonadota sp. 2
bin.648	98.83	1.841	d__Bacteria	p__Bacteroidota	c__Bacteroidia	o__Sphingobacteriales	f__Sphingobacteriaceae	g__Anseongella	s__	Anseongella sp.
bin.661	91.94	0.02	d__Bacteria	p__Bacillota_A	c__Clostridia	o__Oscillospirales	f__CAG-272	g__UMGS1002	s__UMGS1002 sp012837425	Oscillospirales sp. 1
bin.662	91.7	4.166	d__Bacteria	p__Bacillota_B	c__Dehalobacteriia	o__Dehalobacteriales	f__Dehalobacteriaceae	g__DUPU01	s__DUPU01 sp012838175	Dehalobacteriaceae sp.
bin.663	91.63	3.563	d__Bacteria	p__Actinomycetota	c__Thermoleophilia	o__Solirubrobacterales	f__70-9	g__	s__	Solirubrobacterales sp.
bin.666	97.63	0.603	d__Bacteria	p__Pseudomonadota	c__Gammaproteobacteria	o__Burkholderiales	f__Burkholderiaceae	g__JACCES01	s__JACCES01 sp030733815	Burkholderiaceae sp.
bin.678	94.67	2.824	d__Bacteria	p__Bacillota_G	c__Limnochordia	o__DTU010	f__DTU010	g__UBA5420	s__UBA5420 sp012518325	Limnochordia sp. 2
bin.680	90.89	0.753	d__Bacteria	p__Bacillota_A	c__Clostridia	o__Peptostreptococcales	f__Anaerovoracaceae	g__Eubacterium_B	s__	Eubacterium sp.
bin.681	92.92	1.602	d__Bacteria	p__Bacillota	c__Bacilli	o__Thermoactinomycetales	f__Novibacillaceae	g__Novibacillus	s__Novibacillus thermophilus	Novibacillus thermophilus
bin.683	90.34	1.96	d__Bacteria	p__Bacillota_G	c__Limnochordia	o__Limnochordales	f__ZCTH02-B6	g__CALJUZ01	s__	Limnochordales sp. 2
bin.686	92.67	2.155	d__Bacteria	p__Actinomycetota	c__Thermoleophilia	o__RBG-16-64-13	f__RBG-16-64-13	g__JAMDEO01	s__	Thermoleophilia sp.
bin.688	91.95	0.104	d__Bacteria	p__Planctomycetota	c__Planctomycetia	o__Pirellulales	f__Thermoguttaceae	g__RUG695	s__	Thermoguttaceae sp. 2
bin.689	89.54	6.967	d__Bacteria	p__Bacillota	c__Bacilli	o__Lactobacillales	f__Aerococcaceae	g__Jeotgalibaca	s__Jeotgalibaca porci	Jeotgalibaca porci
bin.691	93.69	3.231	d__Bacteria	p__Bacillota_B	c__Moorellia	o__DTU086	f__DTU086	g__DTU086	s__DTU086 sp001513335	Moorellia sp. 1
bin.701	94.96	1.363	d__Bacteria	p__Bacillota_A	c__Clostridia	o__Oscillospirales	f__Acutalibacteraceae	g__Avimonas	s__Avimonas sp012522615	Avimonas sp.
bin.702	96.81	6.867	d__Bacteria	p__Campylobacterota	c__Campylobacteria	o__Campylobacterales	f__Arcobacteraceae	g__Aliarcobacter	s__Aliarcobacter skirrowii	Aliarcobacter skirrowii
bin.703	93.16	3.561	d__Bacteria	p__Actinomycetota	c__Acidimicrobiia	o__Acidimicrobiales	f__SKKL01	g__SKKL01	s__	Acidimicrobiales sp.
bin.709	95.74	2.727	d__Bacteria	p__Chloroflexota	c__Anaerolineae	o__Aggregatilineales	f__Phototrophicaceae	g__JAIOHN01	s__	Phototrophicaceae sp. 2
bin.712	91.84	2.938	d__Bacteria	p__Bacteroidota	c__Bacteroidia	o__Flavobacteriales	f__Flavobacteriaceae	g__Flavobacterium	s__	Flavobacterium sp.
bin.726	95.41	0	d__Bacteria	p__Bacillota_A	c__Clostridia	o__Oscillospirales	f__UMGS1384	g__JAAZKA01	s__JAAZKA01 sp012800055	Oscillospirales sp. 2
bin.739	88.52	5.705	d__Bacteria	p__Bacillota	c__Bacilli	o__Thermoactinomycetales	f__Thermoactinomycetaceae	g__Thermoactinomyces	s__Thermoactinomyces vulgaris	Thermoactinomyces vulgaris
bin.742	94.04	6.187	d__Bacteria	p__Bacteroidota	c__Bacteroidia	o__Flavobacteriales	f__Flavobacteriaceae	g__Flavobacterium	s__Flavobacterium marinum	Flavobacterium marinum
bin.763	92.75	0.894	d__Bacteria	p__Bacillota_A	c__Clostridia	o__Oscillospirales	f__Ruminococcaceae	g__SZUA-444	s__	Ruminococcaceae sp.
bin.776	96.46	3.623	d__Bacteria	p__Pseudomonadota	c__Gammaproteobacteria	o__Steroidobacterales	f__Steroidobacteraceae	g__JAAYXG01	s__JAAYXG01 sp012516015	Steroidobacteraceae sp. 2
bin.791	96.81	1.486	d__Bacteria	p__Bacillota_A	c__Clostridia	o__Lachnospirales	f__Lachnospiraceae	g__Bilifractor	s__	Bilifractor sp. 2
bin.795	100	1.886	d__Bacteria	p__Chloroflexota	c__Chloroflexia	o__Thermomicrobiales	f__UBA6265	g__CALGSZ01	s__CALGSZ01 sp937901745	Thermomicrobiales sp. 2
bin.796	97.88	4.102	d__Bacteria	p__Pseudomonadota	c__Gammaproteobacteria	o__Nitrococcales	f__AK92	g__AK92	s__	Nitrococcales sp.
bin.806	100	1.694	d__Bacteria	p__Synergistota	c__Synergistia	o__Synergistales	f__Aminobacteriaceae	g__Aminobacterium	s__Aminobacterium colombiense	Aminobacterium colombiense
bin.807	91.02	0.806	d__Bacteria	p__Bacteroidota	c__Bacteroidia	o__Bacteroidales	f__WCHB1-69	g__UBA5429	s__UBA5429 sp002427605	Bacteroidales sp. 1
bin.808	97.84	1.149	d__Bacteria	p__Bacillota_A	c__Clostridia	o__Lachnospirales	f__Lachnospiraceae	g__SY8519	s__SY8519 sp000270305	Lachnospiraceae sp. 2
bin.81	97.22	1.851	d__Bacteria	p__Armatimonadota	c__UBA5377	o__UBA5377	f__JAAYIR01	g__JAAYIR01	s__JAAYIR01 sp012523355	Armatimonadota sp. 4
bin.810	95.15	2.5	d__Bacteria	p__Bacillota	c__Bacilli	o__Thermoactinomycetales	f__Thermoactinomycetaceae	g__JANWIG01	s__JANWIG01 sp025449975	Thermoactinomycetaceae sp. 1
bin.811	96.17	0.583	d__Bacteria	p__Pseudomonadota	c__Alphaproteobacteria	o__Rhizobiales	f__Rhizobiaceae	g__Neorhizobium	s__Neorhizobium sp023390055	Neorhizobium sp.
bin.812	97.31	0	d__Bacteria	p__Bacteroidota	c__Bacteroidia	o__Flavobacteriales	f__Cryomorphaceae	g__	s__	Cryomorphaceae sp.
bin.814	94.07	0.597	d__Bacteria	p__Bacillota	c__Bacilli	o__Paenibacillales	f__CALAME01	g__CALAME01	s__CALAME01 sp937925675	Paenibacillales sp.
bin.816	98.62	1.834	d__Bacteria	p__Chloroflexota	c__Anaerolineae	o__DRVO01	f__DRVO01	g__Ch71	s__	Anaerolineae sp. 2
bin.818	90.39	5.422	d__Bacteria	p__Myxococcota	c__Polyangia	o__Polyangiales	f__Polyangiaceae	g__NIC37A-2	s__	Polyangiaceae sp. 3
bin.819	96.5	2.619	d__Bacteria	p__Bacteroidota	c__Bacteroidia	o__Bacteroidales	f__Salinivirgaceae	g__JAAYQU01	s__JAAYQU01 sp012519055	Salinivirgaceae sp.
bin.82	94.72	0	d__Bacteria	p__Bacillota_A	c__Clostridia	o__Oscillospirales	f__CAG-382	g__UBA1206	s__	Oscillospirales sp. 4
bin.828	98.11	1.344	d__Bacteria	p__Bacteroidota	c__Bacteroidia	o__Bacteroidales	f__UBA1715	g__JAQICB01	s__JAQICB01 sp012519815	Bacteroidales sp. 5
bin.830	97.77	0.601	d__Bacteria	p__Pseudomonadota	c__Gammaproteobacteria	o__Pseudomonadales	f__Porticoccaceae	g__BRH-c0	s__	Porticoccaceae sp. 2
bin.832	90.3	1.311	d__Bacteria	p__Bacillota_B	c__Peptococcia	o__DRI-13	f__DTU073	g__UBA3937	s__UBA3937 sp002385735	Peptococcia sp. 1
bin.834	97.9	2.447	d__Bacteria	p__Bacillota_A	c__Clostridia	o__Peptostreptococcales	f__Peptostreptococcaceae	g__Peptostreptococcus	s__Peptostreptococcus russellii	Peptostreptococcus russellii
bin.842	96.75	1.342	d__Bacteria	p__Bacillota_A	c__Clostridia	o__Lachnospirales	f__Lachnospiraceae	g__Mobilitalea	s__Mobilitalea sp012837605	Mobilitalea sp. 1
bin.843	89.22	2.077	d__Bacteria	p__Bacillota_B	c__Peptococcia	o__DRI-13	f__DTU073	g__UBA3937	s__	Peptococcia sp. 2
bin.846	92.93	4.529	d__Bacteria	p__Actinomycetota	c__Actinomycetes	o__Propionibacteriales	f__Actinopolymorphaceae	g__Thermasporomyces	s__Thermasporomyces composti	Thermasporomyces composti
bin.848	96	0.71	d__Bacteria	p__Bacillota_B	c__Syntrophomonadia	o__Syntrophomonadales	f__DTU052	g__DTU052	s__DTU052 sp001512495	Syntrophomonadales sp. 1
bin.850	97.64	3.301	d__Bacteria	p__Chloroflexota	c__Chloroflexia	o__Thermomicrobiales	f__UBA6265	g__	s__	Thermomicrobiales sp. 5
bin.851	95.16	1.075	d__Bacteria	p__Bacteroidota	c__Bacteroidia	o__Bacteroidales	f__Paludibacteraceae	g__DUQS01	s__DUQS01 sp012837685	Paludibacteraceae sp. 2
bin.852	95.37	1.851	d__Bacteria	p__Armatimonadota	c__UBA5377	o__UBA5377	f__FEN-943	g__JAKORR01	s__JAKORR01 sp029777735	Armatimonadota sp. 3
bin.853	94.8	1.91	d__Bacteria	p__Bacillota_A	c__Clostridia	o__Lachnospirales	f__Lachnospiraceae	g__Bilifractor	s__	Bilifractor sp. 3
bin.854	93.47	1.086	d__Bacteria	p__Bacteroidota	c__Bacteroidia	o__Bacteroidales	f__Marinilabiliaceae	g__Geofilum	s__Geofilum sp002411385	Geofilum sp.
bin.859	91.08	0.955	d__Bacteria	p__Bacillota_A	c__Clostridia	o__Lachnospirales	f__Lachnospiraceae	g__Bilifractor	s__Bilifractor sp900319355	Bilifractor sp. 1
bin.867	91.3	0	d__Bacteria	p__Pseudomonadota	c__Alphaproteobacteria	o__Kiloniellales	f__DSM-21159	g__JAJUFM01	s__	Kiloniellales sp.
bin.869	92.47	1.594	d__Bacteria	p__Bacillota_B	c__Syntrophomonadia	o__Syntrophomonadales	f__Syntrophomonadaceae	g__DTU019	s__DTU019 sp001512785	Syntrophomonadaceae sp. 1
bin.871	100	0	d__Bacteria	p__Fibrobacterota	c__Fibrobacteria	o__Fibrobacterales	f__CADBQJ01	g__	s__	Fibrobacterales sp.
bin.872	89.28	3.571	d__Bacteria	p__Caldisericota	c__Caldisericia	o__UBA6126	f__JAGPKI01	g__JAGPKI01	s__	Caldisericia sp.
bin.876	93.49	2.532	d__Bacteria	p__Myxococcota	c__Polyangia	o__Nannocystales	f__Nannocystaceae	g__Enhygromyxa	s__	Enhygromyxa sp.
bin.878	98.18	1.818	d__Bacteria	p__Chloroflexota	c__Anaerolineae	o__Caldilineales	f__Caldilineaceae	g__QEUY01	s__	Caldilineaceae sp. 1
bin.879	93.7	1.398	d__Bacteria	p__Bacillota_A	c__Clostridia	o__Acetivibrionales	f__DTU013	g__DTU013	s__	Acetivibrionales sp. 2
bin.88	95.74	1.315	d__Bacteria	p__Pseudomonadota	c__Gammaproteobacteria	o__Burkholderiales	f__Nitrosomonadaceae	g__Nitrosomonas	s__	Nitrosomonas sp.
bin.883	96.18	5.151	d__Bacteria	p__Chloroflexota	c__Anaerolineae	o__Caldilineales	f__Caldilineaceae	g__QEUY01	s__	Caldilineaceae sp. 2
bin.887	93.62	1.96	d__Bacteria	p__Bacillota_G	c__Limnochordia	o__DTU080	f__RSA5	g__	s__	Limnochordia sp. 10
bin.888	94.35	0.403	d__Bacteria	p__Bacillota_A	c__Clostridia	o__Christensenellales	f__Aristaeellaceae	g__	s__	Aristaeellaceae sp.
bin.894	91.79	3.433	d__Bacteria	p__Myxococcota	c__Polyangia	o__Polyangiales	f__Polyangiaceae	g__NIC37A-2	s__NIC37A-2 sp012514535	Polyangiaceae sp. 1
bin.895	95.53	3.296	d__Bacteria	p__Fibrobacterota	c__Chitinivibrionia	o__Chitinivibrionales	f__Chitinispirillaceae	g__JAAYIG01	s__JAAYIG01 sp012523595	Chitinispirillaceae sp.
bin.896	100	0.806	d__Bacteria	p__Bacillota_A	c__Clostridia	o__Christensenellales	f__SZUA-584	g__SZUA-584	s__	Christensenellales sp. 2
bin.898	94.89	0.537	d__Bacteria	p__Bacteroidota	c__Bacteroidia	o__Bacteroidales	f__ML635J-15	g__Bact-19	s__Bact-19 sp002412425	Bacteroidales sp. 8
bin.901	98.2	3.37	d__Bacteria	p__Bacillota	c__Bacilli	o__Lactobacillales	f__Lactobacillaceae	g__Leuconostoc	s__Leuconostoc citreum	Leuconostoc citreum
bin.902	97.7	2.298	d__Bacteria	p__Planctomycetota	c__Planctomycetia	o__Pirellulales	f__Thermoguttaceae	g__JAAYCB01	s__JAAYCB01 sp023621895	Thermoguttaceae sp. 1
bin.903	92.02	2.45	d__Bacteria	p__Bacillota_G	c__Limnochordia	o__DTU080	f__	g__	s__	Limnochordia sp. 11
bin.915	98.87	2.259	d__Bacteria	p__Bacteroidota	c__Rhodothermia	o__Rhodothermales	f__JAHQVL01	g__	s__	Rhodothermales sp. 3
bin.919	93.08	5.66	d__Bacteria	p__Chloroflexota	c__Chloroflexia	o__Thermomicrobiales	f__UBA6265	g__UBA6265	s__	Thermomicrobiales sp. 6
bin.921	98.05	2.912	d__Archaea	p__Thermoproteota	c__Nitrososphaeria	o__Nitrososphaerales	f__Nitrososphaeraceae	g__Nitrosocosmicus	s__Nitrosocosmicus franklandus_A	Nitrosocosmicus franklandus
bin.922	91.59	4.196	d__Bacteria	p__Pseudomonadota	c__Gammaproteobacteria	o__Pseudomonadales	f__Pseudomonadaceae	g__Halopseudomonas	s__Halopseudomonas formosensis	Halopseudomonas formosensis
bin.924	90.28	1.29	d__Bacteria	p__Myxococcota	c__Myxococcia	o__Myxococcales	f__Vulgatibacteraceae	g__ZC4RG40	s__	Vulgatibacteraceae sp.
bin.931	97.24	1.127	d__Bacteria	p__Actinomycetota	c__Actinomycetes	o__Mycobacteriales	f__Micromonosporaceae	g__Natronosporangium	s__	Natronosporangium sp. 2
bin.932	97.4	4.428	d__Bacteria	p__Actinomycetota	c__Actinomycetes	o__Propionibacteriales	f__Nocardioidaceae	g__Nocardioides	s__Nocardioides luteus	Nocardioides luteus
bin.934	90.41	2.551	d__Bacteria	p__Pseudomonadota	c__Gammaproteobacteria	o__Burkholderiales	f__Burkholderiaceae	g__Oligella	s__Oligella sp012511095	Oligella sp.
bin.937	90.6	1.027	d__Bacteria	p__Bacillota_A	c__Clostridia	o__Oscillospirales	f__QAMX01	g__DUUG01	s__DUUG01 sp012841675	Oscillospirales sp. 3
bin.938	94.17	3.267	d__Bacteria	p__Bacillota_G	c__Limnochordia	o__Limnochordales	f__ZCTH02-B6	g__	s__	Limnochordales sp. 3
bin.940	95.96	1.075	d__Bacteria	p__Bacteroidota	c__Bacteroidia	o__Bacteroidales	f__WCHB1-69	g__UBA5266	s__UBA5266 sp012519525	Bacteroidales sp. 2
bin.943	89.12	2.422	d__Bacteria	p__Planctomycetota	c__Planctomycetia	o__Pirellulales	f__Pirellulaceae	g__UBA6163	s__	Pirellulaceae sp. 3
bin.946	92.34	0	d__Bacteria	p__Bacteroidota	c__Bacteroidia	o__Bacteroidales	f__Dysgonomonadaceae	g__Proteiniphilum	s__Proteiniphilum massiliensis	Proteiniphilum massiliensis
bin.948	92.3	3.418	d__Bacteria	p__Actinomycetota	c__Acidimicrobiia	o__UBA5794	f__ZC4RG35	g__ZC4RG17	s__ZC4RG17 sp017577575	Acidimicrobiia sp.
bin.961	90.74	3.703	d__Bacteria	p__Armatimonadota	c__UBA5377	o__UBA1398	f__UBA1398	g__UBA1398	s__UBA1398 sp002305165	Armatimonadota sp. 1
bin.962	91.17	3.431	d__Bacteria	p__Bacillota_G	c__Limnochordia	o__DTU080	f__RSA5	g__RSA5	s__RSA5 sp002919235	Limnochordia sp. 4
bin.967	95.29	4.911	d__Bacteria	p__Actinomycetota	c__Actinomycetes	o__Jiangellales	f__Jiangellaceae	g__Haloactinopolyspora	s__Haloactinopolyspora sp021793295	Haloactinopolyspora sp.
bin.991	93.82	0	d__Bacteria	p__Bacillota_A	c__Clostridia	o__Tissierellales	f__Sedimentibacteraceae	g__Sedimentibacter	s__Sedimentibacter sp012520455	Sedimentibacter sp.
bin.993	90.59	4.273	d__Bacteria	p__Actinomycetota	c__Nitriliruptoria	o__Euzebyales	f__Egibacteraceae	g__	s__	Egibacteraceae sp.

## Sheet: Table S3
Table S3. Distribution of ARGs identified in MAGs with DB associated similarity statistics and drug class assignments.
ARGs	DATABASE	%COVERAGE	%IDENTITY	Associated bin ID	Taxonomy	Product	Class
qacL	CARD	99.7	67.17	bin.269	Cellvibrionaceae sp.	A subunit of the qac multidrug efflux pump in Vibrio cholerae.	Multidrug resistance
novA	CARD	78.84	65.56	bin.1034	Thermomicrobiales sp. 3	A type III ABC transporter identified on the novobiocin biosynthetic gene cluster involved in the transport and resistance of novobiocin.	Aminocoumarin
novA	CARD	78.57	70.25	bin.597	Rhodococcus sp.	A type III ABC transporter identified on the novobiocin biosynthetic gene cluster involved in the transport and resistance of novobiocin.	Aminocoumarin
novA	CARD	90.91	69.47	bin.932	Nocardioides luteus	A type III ABC transporter identified on the novobiocin biosynthetic gene cluster involved in the transport and resistance of novobiocin.	Aminocoumarin
aac(2')-Ib_1	RESFINDER	89.97	78.19	bin.521	Mycobacterium elephantis	aac(2')-Ib	Aminoglycoside
aac(2')-Ib_1	RESFINDER	88.95	74.86	bin.541	Mycobacterium thermoresistibile	aac(2')-Ib	Aminoglycoside
AAC(3)-Ib	CARD	55.37	69.8	bin.279	Gemmatimonadaceae sp.	AAC(3)-Ib is an integron-encoded aminoglycoside acetyltransferase in P. aeruginosa.	Aminoglycoside
AAC(3)-Ic	CARD	60.72	69.44	bin.417	Alphaproteobacteria sp.	AAC(3)-Ic is an integron-encoded aminoglycoside acetyltransferase in P. aeruginosa.	Aminoglycoside
aac(3)-Ih_1	RESFINDER	89.11	66.42	bin.279	Gemmatimonadaceae sp.	aac(3)-Ih	Aminoglycoside
aac(3)-Ih_1	RESFINDER	63.62	74.31	bin.417	Alphaproteobacteria sp.	aac(3)-Ih	Aminoglycoside
aac(6')_Strep	NCBI	61.32	74.75	bin.1018	Tepidiformaceae sp.	aac(6')_Strep	Aminoglycoside
aac(6')-Iad_1	RESFINDER	60.23	71.37	bin.548	Clostridia sp. 3	aac(6')-Iad	Aminoglycoside
AAC(6')-Ib-SK	CARD	60.45	73.93	bin.993	Egibacteraceae sp.	AAC(6')-Ib-SK is a chromosomal-encoded aminoglycoside acetyltransferase in Streptomyces kanamyceticus.	Aminoglycoside
aac(6')-Isa_1	RESFINDER	63.08	72.37	bin.1018	Tepidiformaceae sp.	aac(6')-Isa	Aminoglycoside
aac(6')-Isa_1	RESFINDER	70.89	73.18	bin.336	Micromonosporaceae sp.	aac(6')-Isa	Aminoglycoside
aac(6')-Isa_1	RESFINDER	62.24	70.92	bin.703	Acidimicrobiales sp.	aac(6')-Isa	Aminoglycoside
aac(6')-Isa_1	RESFINDER	71.1	72.88	bin.993	Egibacteraceae sp.	aac(6')-Isa	Aminoglycoside
aacA-STR-10	NCBI	66.46	70.55	bin.703	Acidimicrobiales sp.	aacA-STR-10	Aminoglycoside
aacA-STR-13	NCBI	55.49	72.5	bin.967	Haloactinopolyspora sp.	aacA-STR-13	Aminoglycoside
aadA6_1	RESFINDER	83.22	69.58	bin.903	Limnochordia sp. 11	aadA6	Aminoglycoside
vanH_gene_in_vanO_cluster	CARD	76.64	70.38	bin.932	Nocardioides luteus	Also known as vanHO is a vanH variant in the vanO gene cluster.	Glycopeptide
vanS_gene_in_vanA_cluster	CARD	97.66	79.01	bin.739	Thermoactinomyces vulgaris	Also known as vanSA is a vanS variant found in the vanA gene cluster.	Glycopeptide
vanS_gene_in_vanO_cluster	CARD	80.73	74.41	bin.932	Nocardioides luteus	Also known as vanSO is a vanS variant found in the vanO gene cluster.	Glycopeptide
vanS_gene_in_vanO_cluster	CARD	88.82	74.35	bin.993	Egibacteraceae sp.	Also known as vanSO is a vanS variant found in the vanO gene cluster.	Glycopeptide
vanX_gene_in_vanO_cluster	CARD	99.67	71.15	bin.932	Nocardioides luteus	Also known as vanXO is a vanX variant found in the vanO gene cluster.	Glycopeptide
amrB	CARD	53.35	68.03	bin.340	Polyangiales sp. 3	amrB is the membrane fusion protein of the AmrAB-OprM multidrug efflux complex.	Multidrug resistance
amrB	CARD	53.45	69.15	bin.529	Polyangiales sp. 1	amrB is the membrane fusion protein of the AmrAB-OprM multidrug efflux complex.	Multidrug resistance
ant(4')-Ib_1	RESFINDER	95.33	68.71	bin.350	Caldalkalibacillaceae sp. 2	ant(4')-Ib	Aminoglycoside
ant(4')-Ic	NCBI	98.44	70.49	bin.350	Caldalkalibacillaceae sp. 2	ant(4')-Ic	Aminoglycoside
ant(6)-Ia_1	RESFINDER	53.36	69.36	bin.272	Clostridia sp. 1	ant(6)-Ia	Aminoglycoside
ant(6)-Ia_2	RESFINDER	97.11	69.27	bin.619	Limnochordia sp. 3	ant(6)-Ia	Aminoglycoside
aph(3')-VIIa_1	RESFINDER	99.07	66.89	bin.548	Clostridia sp. 3	aph(3')-VIIa	Aminoglycoside
aph(6)-Ic_1	RESFINDER	72.16	67	bin.811	Neorhizobium sp.	aph(6)-Ic	Aminoglycoside
arr-1	CARD	67.36	67.66	bin.932	Nocardioides luteus	arr-1 is a chromosome-encoded ribosyltransferase found in Mycolicibacterium smegmatis.	Rifamycin
ARR-4_1	RESFINDER	50.99	70.39	bin.541	Mycobacterium thermoresistibile	ARR-4	Rifamycin
arr-Ms	NCBI	99.31	76.92	bin.521	Mycobacterium elephantis	arr-Ms	Rifamycin
arr-Ms	NCBI	98.61	76.53	bin.541	Mycobacterium thermoresistibile	arr-Ms	Rifamycin
AxyY	CARD	52.96	66.74	bin.279	Gemmatimonadaceae sp.	AxyY is the periplasmic adaptor protein of the AxyXY-OprZ efflux pump system in Achromobacter spp.	Multidrug resistance
AxyY	CARD	95.63	68.44	bin.306	Pedomonas sp.	AxyY is the periplasmic adaptor protein of the AxyXY-OprZ efflux pump system in Achromobacter spp.	Multidrug resistance
AxyY	CARD	95.83	68.92	bin.796	Nitrococcales sp.	AxyY is the periplasmic adaptor protein of the AxyXY-OprZ efflux pump system in Achromobacter spp.	Multidrug resistance
AxyY	CARD	97.29	67.32	bin.88	Nitrosomonas sp.	AxyY is the periplasmic adaptor protein of the AxyXY-OprZ efflux pump system in Achromobacter spp.	Multidrug resistance
Bifidobacterium_bifidum_ileS_conferring_resistance_to_mupirocin	CARD	50.93	69.95	bin.213	Prauserella rugosa	Bifidobacteria have an intrinsically resistant form of ileS (isoleucyl-tRNA synthetase) that confers resistance to mupirocin.	Mupirocin
Bifidobacterium_bifidum_ileS_conferring_resistance_to_mupirocin	CARD	62.18	69.51	bin.218	Cellulomonadaceae sp.	Bifidobacteria have an intrinsically resistant form of ileS (isoleucyl-tRNA synthetase) that confers resistance to mupirocin.	Mupirocin
Bifidobacterium_bifidum_ileS_conferring_resistance_to_mupirocin	CARD	71.75	69.01	bin.344	Saccharomonospora viridis	Bifidobacteria have an intrinsically resistant form of ileS (isoleucyl-tRNA synthetase) that confers resistance to mupirocin.	Mupirocin
Bifidobacterium_bifidum_ileS_conferring_resistance_to_mupirocin	CARD	62.24	67.47	bin.703	Acidimicrobiales sp.	Bifidobacteria have an intrinsically resistant form of ileS (isoleucyl-tRNA synthetase) that confers resistance to mupirocin.	Mupirocin
Bifidobacterium_adolescentis_rpoB_mutants_conferring_resistance_to_rifampicin	CARD	93.46	75.17	bin.218	Cellulomonadaceae sp.	Bifidobacterium are antibiotic resistant probiotics are prescribed to upkeep the population beneficial bacteria in the gut microbiome. However horizontal gene transfer among gut microbes could create harmful antibiotic-resistant pathogenic bacteria such as Mycobacterium tuberculosis. Lokesh et al. analyzed Bifidobacterium antitubercular drug resistance and mutations in rpoB. They found that B. an…	Rifamycin
Bifidobacterium_adolescentis_rpoB_mutants_conferring_resistance_to_rifampicin	CARD	91.43	75.05	bin.932	Nocardioides luteus	Bifidobacterium are antibiotic resistant probiotics are prescribed to upkeep the population beneficial bacteria in the gut microbiome. However horizontal gene transfer among gut microbes could create harmful antibiotic-resistant pathogenic bacteria such as Mycobacterium tuberculosis. Lokesh et al. analyzed Bifidobacterium antitubercular drug resistance and mutations in rpoB. They found that B. an…	Rifamycin
Bifidobacterium_adolescentis_rpoB_mutants_conferring_resistance_to_rifampicin	CARD	84.44	72.78	bin.948	Acidimicrobiia sp.	Bifidobacterium are antibiotic resistant probiotics are prescribed to upkeep the population beneficial bacteria in the gut microbiome. However horizontal gene transfer among gut microbes could create harmful antibiotic-resistant pathogenic bacteria such as Mycobacterium tuberculosis. Lokesh et al. analyzed Bifidobacterium antitubercular drug resistance and mutations in rpoB. They found that B. an…	Rifamycin
blaACI-1_1	RESFINDER	54.15	99.57	bin.548	Clostridia sp. 3	blaACI-1	Beta-lactamase
blaF	NCBI	86.89	74.32	bin.521	Mycobacterium elephantis	blaF	Beta-lactamase
blaFAR-1_1	RESFINDER	50.22	71.46	bin.213	Prauserella rugosa	blaFAR-1	Beta-lactamase
blaFAR-1_1	RESFINDER	53.47	67.62	bin.213	Prauserella rugosa	blaFAR-1	Beta-lactamase
blaFAR-1_1	RESFINDER	51.12	71.04	bin.932	Nocardioides luteus	blaFAR-1	Beta-lactamase
blaL_1	RESFINDER	68.2	65.23	bin.387	Thermocrispum municipale	blaL	Beta-lactamase
blaLRA-10_like	NCBI	87.06	64.92	bin.811	Neorhizobium sp.	blaLRA-10_like	Beta-lactamase
blaOXA-396_1	RESFINDER	83.4	67.34	bin.60	Burkholderiales sp.	blaOXA-396	Beta-lactamase
blaOXA-490_1	RESFINDER	98.43	75.3	bin.702	Aliarcobacter skirrowii	blaOXA-490	Beta-lactamase
blaOXA-902	NCBI	72.35	68.13	bin.60	Burkholderiales sp.	blaOXA-902	Beta-lactamase
blaR39	NCBI	79.45	67.2	bin.387	Thermocrispum municipale	blaR39	Beta-lactamase
blaS	NCBI	82.09	70.73	bin.122	Thermobifida fusca	blaS	Beta-lactamase
cat(pC194)_1	RESFINDER	88.94	73.24	bin.739	Thermoactinomyces vulgaris	cat(pC194)	Phenicol
catA5	NCBI	95.02	74.92	bin.967	Haloactinopolyspora sp.	catA5	Phenicol
catB1_1	RESFINDER	92.38	75.43	bin.811	Neorhizobium sp.	catB1	Phenicol
ceoA	CARD	69.05	68.41	bin.463	Castellaniella sp.	ceoA is a periplasmic linker subunit of the CeoAB-OpcM efflux pump.	Multidrug resistance
ceoB	CARD	62.29	73.96	bin.417	Alphaproteobacteria sp.	ceoB is a cytoplasmic membrane component of the CeoAB-OpcM efflux pump.	Multidrug resistance
ceoB	CARD	99.42	76.8	bin.463	Castellaniella sp.	ceoB is a cytoplasmic membrane component of the CeoAB-OpcM efflux pump.	Multidrug resistance
ceoB	CARD	98.22	72.43	bin.60	Burkholderiales sp.	ceoB is a cytoplasmic membrane component of the CeoAB-OpcM efflux pump.	Multidrug resistance
ceoB	CARD	89.53	75.71	bin.666	Burkholderiaceae sp.	ceoB is a cytoplasmic membrane component of the CeoAB-OpcM efflux pump.	Multidrug resistance
ceoB	CARD	98.18	69.64	bin.811	Neorhizobium sp.	ceoB is a cytoplasmic membrane component of the CeoAB-OpcM efflux pump.	Multidrug resistance
clbC	NCBI	55.14	66.9	bin.585	Planifilum sp.	clbC	Multidrug resistance
Clostridioides_difficile_nimB	CARD	75.21	68.03	bin.834	Peptostreptococcus russellii	Clostridioides difficile nimB is a heme-dependent flavin enzyme that degrades nitroimidazoles to amines lacking antimicrobial activity. NimB expression alone is not sufficient for nitroimidazole resistance. Constitutive transcription of nimB which is driven by a mutation in the promoter PnimBG is a mechanism of clinically-relevant heme-dependent metronidazole resistance in C. difficile.	Nitroimidazole
cmlV_1	RESFINDER	58.5	66.84	bin.967	Haloactinopolyspora sp.	cmlV	Phenicol
cmx_1	RESFINDER	95.41	67.04	bin.387	Thermocrispum municipale	cmx	Phenicol
Clostridium_sporogenes_cplR	CARD	55.21	66.49	bin.147	Herbivorax sp.	CplR is an ABC-F ATPase ribosomal protection protein from Clostridium sporogenes which confers resistance to pleuromutilins and lincosamides.	Multidrug resistance
Pseudomonas_aeruginosa_CpxR	CARD	93.81	68.83	bin.922	Halopseudomonas formosensis	CpxR is directly involved in activation of expression of RND efflux pump MexAB-OprM in P. aeruginosa. CpxR is required to enhance mexAB-oprM expression and drug resistance in the absence of repressor MexR.	Multidrug resistance
CRP	CARD	88.31	67.13	bin.128	Spongiibacter sp.	CRP is a global regulator that represses MdtEF multidrug efflux pump expression.	Multidrug resistance
CRP	CARD	80.88	68.08	bin.269	Cellvibrionaceae sp.	CRP is a global regulator that represses MdtEF multidrug efflux pump expression.	Multidrug resistance
CRP	CARD	69.51	67.55	bin.922	Halopseudomonas formosensis	CRP is a global regulator that represses MdtEF multidrug efflux pump expression.	Multidrug resistance
rpoB2	CARD	90.03	77.62	bin.122	Thermobifida fusca	Due to gene duplication the genomes of Nocardia species include both rifampin-sensitive beta-subunit of RNA polymerase (rpoB) and rifampin-resistant beta-subunit of RNA polymerase (rpoB2) genes with ~88% similarity between the two gene products. Expression of the rpoB2 variant results in replacement of rifampin sensitivity with rifampin resistance.	Rifamycin
rpoB2	CARD	52.14	74.15	bin.336	Micromonosporaceae sp.	Due to gene duplication the genomes of Nocardia species include both rifampin-sensitive beta-subunit of RNA polymerase (rpoB) and rifampin-resistant beta-subunit of RNA polymerase (rpoB2) genes with ~88% similarity between the two gene products. Expression of the rpoB2 variant results in replacement of rifampin sensitivity with rifampin resistance.	Rifamycin
rpoB2	CARD	92.72	80.58	bin.387	Thermocrispum municipale	Due to gene duplication the genomes of Nocardia species include both rifampin-sensitive beta-subunit of RNA polymerase (rpoB) and rifampin-resistant beta-subunit of RNA polymerase (rpoB2) genes with ~88% similarity between the two gene products. Expression of the rpoB2 variant results in replacement of rifampin sensitivity with rifampin resistance.	Rifamycin
rpoB2	CARD	68.27	68.32	bin.438	Hugonella sp.	Due to gene duplication the genomes of Nocardia species include both rifampin-sensitive beta-subunit of RNA polymerase (rpoB) and rifampin-resistant beta-subunit of RNA polymerase (rpoB2) genes with ~88% similarity between the two gene products. Expression of the rpoB2 variant results in replacement of rifampin sensitivity with rifampin resistance.	Rifamycin
rpoB2	CARD	60.59	80.24	bin.521	Mycobacterium elephantis	Due to gene duplication the genomes of Nocardia species include both rifampin-sensitive beta-subunit of RNA polymerase (rpoB) and rifampin-resistant beta-subunit of RNA polymerase (rpoB2) genes with ~88% similarity between the two gene products. Expression of the rpoB2 variant results in replacement of rifampin sensitivity with rifampin resistance.	Rifamycin
rpoB2	CARD	89.4	76.95	bin.967	Haloactinopolyspora sp.	Due to gene duplication the genomes of Nocardia species include both rifampin-sensitive beta-subunit of RNA polymerase (rpoB) and rifampin-resistant beta-subunit of RNA polymerase (rpoB2) genes with ~88% similarity between the two gene products. Expression of the rpoB2 variant results in replacement of rifampin sensitivity with rifampin resistance.	Rifamycin
rpoB2	CARD	66.18	76.79	bin.993	Egibacteraceae sp.	Due to gene duplication the genomes of Nocardia species include both rifampin-sensitive beta-subunit of RNA polymerase (rpoB) and rifampin-resistant beta-subunit of RNA polymerase (rpoB2) genes with ~88% similarity between the two gene products. Expression of the rpoB2 variant results in replacement of rifampin sensitivity with rifampin resistance.	Rifamycin
tap	CARD	98.46	79.14	bin.521	Mycobacterium elephantis	Efflux pump proteins contained within Mycobacterial genomes which confer resistance to a number of different antibiotics including aminoglycosides and tetracyclines.	Tetracycline
tap	CARD	93.33	79.22	bin.541	Mycobacterium thermoresistibile	Efflux pump proteins contained within Mycobacterial genomes which confer resistance to a number of different antibiotics including aminoglycosides and tetracyclines.	Tetracycline
efpA	CARD	90.02	72.28	bin.521	Mycobacterium elephantis	efpA is an MFS transporter found in Mycobacterium tuberculosis.	Multidrug resistance
efpA	CARD	88.26	67.97	bin.521	Mycobacterium elephantis	efpA is an MFS transporter found in Mycobacterium tuberculosis.	Multidrug resistance
efpA	CARD	93.09	78.95	bin.521	Mycobacterium elephantis	efpA is an MFS transporter found in Mycobacterium tuberculosis.	Multidrug resistance
efpA	CARD	91.21	79.17	bin.541	Mycobacterium thermoresistibile	efpA is an MFS transporter found in Mycobacterium tuberculosis.	Multidrug resistance
efpA	CARD	70.06	66.03	bin.597	Rhodococcus sp.	efpA is an MFS transporter found in Mycobacterium tuberculosis.	Multidrug resistance
efrA	CARD	98.26	67.61	bin.1027	Latilactobacillus curvatus	efrA is a part of the EfrAB efflux pump and both efrA and efrB are necessary to confer drug resistance.	Multidrug resistance
efrB	CARD	52.76	68.14	bin.1011	Sharpea sp.	efrB is a part of the EfrAB efflux pump and both efrA and efrB are necessary to confer multidrug resistance.	Multidrug resistance
efrB	CARD	91.44	70.32	bin.1027	Latilactobacillus curvatus	efrB is a part of the EfrAB efflux pump and both efrA and efrB are necessary to confer multidrug resistance.	Multidrug resistance
efrB	CARD	53.04	66.33	bin.573	Mobilitalea sp. 3	efrB is a part of the EfrAB efflux pump and both efrA and efrB are necessary to confer multidrug resistance.	Multidrug resistance
Pseudomonas_aeruginosa_emrE	CARD	91.29	68.71	bin.1001	Pirellulales sp. 1	EmrE is a small multidrug transporter that functions as a homodimer and that couples the efflux of small polyaromatic cations from the cell with the import of protons down an electrochemical gradient. Confers resistance to tetraphenylphosphonium methyl viologen gentamicin kanamycin and neomycin.	Aminoglycoside
Pseudomonas_aeruginosa_emrE	CARD	90.39	70.96	bin.197	Pirellulales sp. 2	EmrE is a small multidrug transporter that functions as a homodimer and that couples the efflux of small polyaromatic cations from the cell with the import of protons down an electrochemical gradient. Confers resistance to tetraphenylphosphonium methyl viologen gentamicin kanamycin and neomycin.	Aminoglycoside
Pseudomonas_aeruginosa_emrE	CARD	84.98	69.42	bin.463	Castellaniella sp.	EmrE is a small multidrug transporter that functions as a homodimer and that couples the efflux of small polyaromatic cations from the cell with the import of protons down an electrochemical gradient. Confers resistance to tetraphenylphosphonium methyl viologen gentamicin kanamycin and neomycin.	Aminoglycoside
erm(32)_1	RESFINDER	54.09	67.87	bin.213	Prauserella rugosa	erm(32)	Multidrug resistance
erm(33)_1	RESFINDER	51.23	74.82	bin.872	Caldisericia sp.	erm(33)	Multidrug resistance
erm(37)_1	RESFINDER	92.59	67.68	bin.387	Thermocrispum municipale	erm(37)	Multidrug resistance
erm(40)_1	RESFINDER	77.65	71.03	bin.213	Prauserella rugosa	erm(40)	Multidrug resistance
erm(40)_1	RESFINDER	78.17	66.02	bin.932	Nocardioides luteus	erm(40)	Multidrug resistance
erm(D)_1	RESFINDER	70.6	67.75	bin.350	Caldalkalibacillaceae sp. 2	erm(D)	Multidrug resistance
erm(F)_4	RESFINDER	64.04	65.8	bin.648	Anseongella sp.	erm(F)	Multidrug resistance
erm(N)_2	RESFINDER	93.8	74.45	bin.712	Flavobacterium sp.	erm(N)	Multidrug resistance
erm(N)_2	RESFINDER	94.57	68.74	bin.898	Bacteroidales sp. 8	erm(N)	Multidrug resistance
estDL136	NCBI	56.96	67.78	bin.1018	Tepidiformaceae sp.	estDL136	Phenicol
estDL136	NCBI	66.45	71.88	bin.306	Pedomonas sp.	estDL136	Phenicol
golS	CARD	79.35	72.9	bin.269	Cellvibrionaceae sp.	GolS is a regulator activated by the presence of golD and promotes the expression of the MdsABC efflux pump.	Multidrug resistance
golS	CARD	79.78	69.54	bin.666	Burkholderiaceae sp.	GolS is a regulator activated by the presence of golD and promotes the expression of the MdsABC efflux pump.	Multidrug resistance
HelR	CARD	94.84	70.05	bin.218	Cellulomonadaceae sp.	HelR is a helicase-like protein that confers resistance to rifamycins by displacing them from the RNA polymerase complex. The protein forces the antibiotic away from the polymerase by binding in its place. It then ejects itself from the complex allowing the polymerase to resume normal function.	Rifamycin
KBL-1	CARD	62.02	67.47	bin.811	Neorhizobium sp.	KBL-1 is a KBL class A beta-lactamase that confers resistance to a number of penicillin antibiotics.	Beta-lactamase
lfrA	CARD	55.45	68.49	bin.703	Acidimicrobiales sp.	lfrA is involved in the active efflux of quinolones and is found in Mycobacteroides abscessus.	Fluoroquinolone
LlmA_23S_ribosomal_RNA_methyltransferase	CARD	69.91	65.8	bin.147	Herbivorax sp.	Lincosamide (Clindamycin) resistant (putative) ribosomal methyltransferase related to the RlmK 23S rRNA methyltransferase COG family. Detected in Paenibacillus sp. LC231 an isolated strain of Paenibacillus found in Lechuguilla Cave NM USA. Described by Pawlowski et al. 2016.	Lincosamide
LlmA_23S_ribosomal_RNA_methyltransferase	CARD	67.36	66.06	bin.246	Porcincola sp.	Lincosamide (Clindamycin) resistant (putative) ribosomal methyltransferase related to the RlmK 23S rRNA methyltransferase COG family. Detected in Paenibacillus sp. LC231 an isolated strain of Paenibacillus found in Lechuguilla Cave NM USA. Described by Pawlowski et al. 2016.	Lincosamide
LlmA_23S_ribosomal_RNA_methyltransferase	CARD	70.25	66.94	bin.274	Hungateiclostridium mesophilum	Lincosamide (Clindamycin) resistant (putative) ribosomal methyltransferase related to the RlmK 23S rRNA methyltransferase COG family. Detected in Paenibacillus sp. LC231 an isolated strain of Paenibacillus found in Lechuguilla Cave NM USA. Described by Pawlowski et al. 2016.	Lincosamide
LlmA_23S_ribosomal_RNA_methyltransferase	CARD	81.37	64.46	bin.393	Clostridium sp.	Lincosamide (Clindamycin) resistant (putative) ribosomal methyltransferase related to the RlmK 23S rRNA methyltransferase COG family. Detected in Paenibacillus sp. LC231 an isolated strain of Paenibacillus found in Lechuguilla Cave NM USA. Described by Pawlowski et al. 2016.	Lincosamide
LlmA_23S_ribosomal_RNA_methyltransferase	CARD	65.74	66.72	bin.701	Avimonas sp.	Lincosamide (Clindamycin) resistant (putative) ribosomal methyltransferase related to the RlmK 23S rRNA methyltransferase COG family. Detected in Paenibacillus sp. LC231 an isolated strain of Paenibacillus found in Lechuguilla Cave NM USA. Described by Pawlowski et al. 2016.	Lincosamide
LlmA_23S_ribosomal_RNA_methyltransferase	CARD	70.25	66.13	bin.791	Bilifractor sp. 2	Lincosamide (Clindamycin) resistant (putative) ribosomal methyltransferase related to the RlmK 23S rRNA methyltransferase COG family. Detected in Paenibacillus sp. LC231 an isolated strain of Paenibacillus found in Lechuguilla Cave NM USA. Described by Pawlowski et al. 2016.	Lincosamide
LlmA_23S_ribosomal_RNA_methyltransferase	CARD	53.01	67.16	bin.853	Bilifractor sp. 3	Lincosamide (Clindamycin) resistant (putative) ribosomal methyltransferase related to the RlmK 23S rRNA methyltransferase COG family. Detected in Paenibacillus sp. LC231 an isolated strain of Paenibacillus found in Lechuguilla Cave NM USA. Described by Pawlowski et al. 2016.	Lincosamide
lmrC	CARD	90.62	65.72	bin.213	Prauserella rugosa	lmrC is an ABC-F subfamily protein that confers resistance to lincosamides in Streptomyces lincolnensis and Lactococcus lactis. It can dimerize with lmrD.	Lincosamide
lmrC	CARD	94.01	66.94	bin.521	Mycobacterium elephantis	lmrC is an ABC-F subfamily protein that confers resistance to lincosamides in Streptomyces lincolnensis and Lactococcus lactis. It can dimerize with lmrD.	Lincosamide
lmrC	CARD	93.1	65.69	bin.541	Mycobacterium thermoresistibile	lmrC is an ABC-F subfamily protein that confers resistance to lincosamides in Streptomyces lincolnensis and Lactococcus lactis. It can dimerize with lmrD.	Lincosamide
LnuH	CARD	86.08	94.06	bin.273	Paludibacteraceae sp. 1	LnuH is a lincosamide nucleotidyltransferase transferase.	Lincosamide
LnuH	CARD	100	100	bin.940	Bacteroidales sp. 2	LnuH is a lincosamide nucleotidyltransferase transferase.	Lincosamide
lsa(E)_1	RESFINDER	99.06	84.34	bin.183	Anaerovoracaceae sp. 1	lsa(E)	Multidrug resistance
lsa(E)_1	RESFINDER	97.78	71.22	bin.272	Clostridia sp. 1	lsa(E)	Multidrug resistance
lsa(E)_1	RESFINDER	96.63	66.19	bin.548	Clostridia sp. 3	lsa(E)	Multidrug resistance
lsa(E)_1	RESFINDER	69.36	62.9	bin.842	Mobilitalea sp. 1	lsa(E)	Multidrug resistance
lsa(E)_1	RESFINDER	54.75	65.03	bin.853	Bilifractor sp. 3	lsa(E)	Multidrug resistance
lsa(E)_1	RESFINDER	99.39	86.79	bin.940	Bacteroidales sp. 2	lsa(E)	Multidrug resistance
mef(A)_2	RESFINDER	56.98	95.97	bin.662	Dehalobacteriaceae sp.	mef(A)	Macrolide
MexA	CARD	64.76	72.78	bin.1002	Porticoccaceae sp. 1	MexA is the membrane fusion protein of the MexAB-OprM multidrug efflux complex.	Multidrug resistance
MexA	CARD	79.6	68.02	bin.269	Cellvibrionaceae sp.	MexA is the membrane fusion protein of the MexAB-OprM multidrug efflux complex.	Multidrug resistance
MexA	CARD	73.78	65.8	bin.876	Enhygromyxa sp.	MexA is the membrane fusion protein of the MexAB-OprM multidrug efflux complex.	Multidrug resistance
MexA	CARD	84.9	70.87	bin.922	Halopseudomonas formosensis	MexA is the membrane fusion protein of the MexAB-OprM multidrug efflux complex.	Multidrug resistance
MexB	CARD	97.36	70.97	bin.1002	Porticoccaceae sp. 1	MexB is the inner membrane multidrug exporter of the efflux complex MexAB-OprM.	Multidrug resistance
MexB	CARD	97.04	71.61	bin.269	Cellvibrionaceae sp.	MexB is the inner membrane multidrug exporter of the efflux complex MexAB-OprM.	Multidrug resistance
MexB	CARD	96.37	69.38	bin.306	Pedomonas sp.	MexB is the inner membrane multidrug exporter of the efflux complex MexAB-OprM.	Multidrug resistance
MexB	CARD	97.48	70.02	bin.666	Burkholderiaceae sp.	MexB is the inner membrane multidrug exporter of the efflux complex MexAB-OprM.	Multidrug resistance
MexB	CARD	96.53	69.38	bin.894	Polyangiaceae sp. 1	MexB is the inner membrane multidrug exporter of the efflux complex MexAB-OprM.	Multidrug resistance
MexB	CARD	60.11	74.62	bin.922	Halopseudomonas formosensis	MexB is the inner membrane multidrug exporter of the efflux complex MexAB-OprM.	Multidrug resistance
MexB	CARD	96.5	69.7	bin.924	Vulgatibacteraceae sp.	MexB is the inner membrane multidrug exporter of the efflux complex MexAB-OprM.	Multidrug resistance
MexC	CARD	72.59	69.69	bin.1002	Porticoccaceae sp. 1	MexC is the membrane fusion protein of the MexCD-OprJ multidrug efflux complex.	Multidrug resistance
MexC	CARD	68.64	67.49	bin.796	Nitrococcales sp.	MexC is the membrane fusion protein of the MexCD-OprJ multidrug efflux complex.	Multidrug resistance
MexC	CARD	69.42	66.55	bin.830	Porticoccaceae sp. 2	MexC is the membrane fusion protein of the MexCD-OprJ multidrug efflux complex.	Multidrug resistance
MexD	CARD	95.31	68.13	bin.463	Castellaniella sp.	MexD is the multidrug inner membrane transporter of the MexCD-OprJ complex.	Multidrug resistance
MexD	CARD	97.35	69.14	bin.830	Porticoccaceae sp. 2	MexD is the multidrug inner membrane transporter of the MexCD-OprJ complex.	Multidrug resistance
MexJ	CARD	87.77	72.03	bin.922	Halopseudomonas formosensis	MexJ is the membrane fusion protein of the MexJK multidrug efflux protein.	Multidrug resistance
MexK	CARD	98.34	76.15	bin.922	Halopseudomonas formosensis	MexK is the inner membrane resistance-nodulation-cell division (RND) transporter in the MexJK multidrug efflux protein.	Multidrug resistance
MexL	CARD	82.47	67.63	bin.922	Halopseudomonas formosensis	MexL is a specific repressor of mexJK transcription and autoregulates its own expression.	Multidrug resistance
MexV	CARD	92.13	68.04	bin.922	Halopseudomonas formosensis	MexV is the membrane fusion protein of the MexVW-OprM multidrug efflux complex.	Multidrug resistance
MexW	CARD	82.56	65.71	bin.306	Pedomonas sp.	MexW is the RND-type membrane protein of the efflux complex MexVW-OprM.	Multidrug resistance
MexW	CARD	97.55	75.35	bin.922	Halopseudomonas formosensis	MexW is the RND-type membrane protein of the efflux complex MexVW-OprM.	Multidrug resistance
mfpA	CARD	92.03	72.01	bin.521	Mycobacterium elephantis	mfpA is a qnr homolog and a pentapeptide repeat protein that confers resistance to fluoroquinolones in Mycolicibacterium smegmatis.	Fluoroquinolone
mgt	NCBI	72.09	67.51	bin.932	Nocardioides luteus	mgt	Macrolide
mph(A)_1	RESFINDER	99.89	77.95	bin.894	Polyangiaceae sp. 1	mph(A)	Multidrug resistance
mphH	NCBI	72.35	66.38	bin.213	Prauserella rugosa	mphH	Macrolide
mphH	NCBI	65.11	70.56	bin.541	Mycobacterium thermoresistibile	mphH	Macrolide
mphH	NCBI	61.87	68.17	bin.597	Rhodococcus sp.	mphH	Macrolide
MuxA	CARD	60.58	64.54	bin.1002	Porticoccaceae sp. 1	MuxA is a membrane fusion protein component of the efflux pump system MuxABC-OpmB in Pseudomonas aeruginosa.	Multidrug resistance
MuxA	CARD	57.69	65.87	bin.922	Halopseudomonas formosensis	MuxA is a membrane fusion protein component of the efflux pump system MuxABC-OpmB in Pseudomonas aeruginosa.	Multidrug resistance
MuxB	CARD	95.95	71.11	bin.1002	Porticoccaceae sp. 1	MuxB is one of the two necessary RND components in the Pseudomonas aeruginosa efflux pump system MuxABC-OpmB.	Multidrug resistance
MuxB	CARD	95.59	66.76	bin.463	Castellaniella sp.	MuxB is one of the two necessary RND components in the Pseudomonas aeruginosa efflux pump system MuxABC-OpmB.	Multidrug resistance
MuxB	CARD	96.42	70.99	bin.666	Burkholderiaceae sp.	MuxB is one of the two necessary RND components in the Pseudomonas aeruginosa efflux pump system MuxABC-OpmB.	Multidrug resistance
MuxB	CARD	96.01	72.07	bin.922	Halopseudomonas formosensis	MuxB is one of the two necessary RND components in the Pseudomonas aeruginosa efflux pump system MuxABC-OpmB.	Multidrug resistance
myrA	NCBI	98.65	71.29	bin.336	Micromonosporaceae sp.	myrA	Multidrug resistance
myrA	NCBI	57.32	67.22	bin.344	Saccharomonospora viridis	myrA	Multidrug resistance
NarA_1	RESFINDER	98.87	74.31	bin.535	Thermoactinomycetaceae sp. 2	NarA	Multidrug resistance
NarA_1	RESFINDER	53.29	65.92	bin.681	Novibacillus thermophilus	NarA	Multidrug resistance
NarB_1	RESFINDER	93.93	68.92	bin.535	Thermoactinomycetaceae sp. 2	NarB	Multidrug resistance
nimJ_1	RESFINDER	67.47	70.24	bin.123	Prevotella sp. 3	nimJ	Nitroimidazole
ole(C)_1	RESFINDER	63.91	70.24	bin.1004	Chelativorans petroleitrophicus	ole(C)	Macrolide
ole(C)_1	RESFINDER	64.11	68.44	bin.1018	Tepidiformaceae sp.	ole(C)	Macrolide
ole(C)_1	RESFINDER	59	71.07	bin.1029	Thermaerobacterales sp. 1	ole(C)	Macrolide
ole(C)_1	RESFINDER	66.36	70.19	bin.1034	Thermomicrobiales sp. 3	ole(C)	Macrolide
ole(C)_1	RESFINDER	68.81	70.95	bin.1034	Thermomicrobiales sp. 3	ole(C)	Macrolide
ole(C)_1	RESFINDER	61.04	74.06	bin.1046	Natronosporangium sp. 1	ole(C)	Macrolide
ole(C)_1	RESFINDER	56.65	70.14	bin.1046	Natronosporangium sp. 1	ole(C)	Macrolide
ole(C)_1	RESFINDER	69.12	72.97	bin.1046	Natronosporangium sp. 1	ole(C)	Macrolide
ole(C)_1	RESFINDER	54.91	69.3	bin.1046	Natronosporangium sp. 1	ole(C)	Macrolide
ole(C)_1	RESFINDER	59	68.68	bin.1046	Natronosporangium sp. 1	ole(C)	Macrolide
ole(C)_1	RESFINDER	62.88	68.17	bin.213	Prauserella rugosa	ole(C)	Macrolide
ole(C)_1	RESFINDER	58.59	69.68	bin.213	Prauserella rugosa	ole(C)	Macrolide
ole(C)_1	RESFINDER	63.91	70.87	bin.218	Cellulomonadaceae sp.	ole(C)	Macrolide
ole(C)_1	RESFINDER	62.37	67.71	bin.218	Cellulomonadaceae sp.	ole(C)	Macrolide
ole(C)_1	RESFINDER	62.68	69.16	bin.336	Micromonosporaceae sp.	ole(C)	Macrolide
ole(C)_1	RESFINDER	66.16	68.97	bin.344	Saccharomonospora viridis	ole(C)	Macrolide
ole(C)_1	RESFINDER	64.83	71.88	bin.344	Saccharomonospora viridis	ole(C)	Macrolide
ole(C)_1	RESFINDER	54.81	69	bin.344	Saccharomonospora viridis	ole(C)	Macrolide
ole(C)_1	RESFINDER	55.42	70.22	bin.344	Saccharomonospora viridis	ole(C)	Macrolide
ole(C)_1	RESFINDER	61.25	69.85	bin.344	Saccharomonospora viridis	ole(C)	Macrolide
ole(C)_1	RESFINDER	62.07	70.5	bin.387	Thermocrispum municipale	ole(C)	Macrolide
ole(C)_1	RESFINDER	66.26	71.94	bin.387	Thermocrispum municipale	ole(C)	Macrolide
ole(C)_1	RESFINDER	65.34	70.79	bin.387	Thermocrispum municipale	ole(C)	Macrolide
ole(C)_1	RESFINDER	59.3	66.83	bin.406	Thermomicrobiales sp. 4	ole(C)	Macrolide
ole(C)_1	RESFINDER	57.36	68.83	bin.521	Mycobacterium elephantis	ole(C)	Macrolide
ole(C)_1	RESFINDER	63.91	67.09	bin.555	Rhodothermales sp. 2	ole(C)	Macrolide
ole(C)_1	RESFINDER	63.7	68.19	bin.597	Rhodococcus sp.	ole(C)	Macrolide
ole(C)_1	RESFINDER	67.79	68.39	bin.663	Solirubrobacterales sp.	ole(C)	Macrolide
ole(C)_1	RESFINDER	54.4	68.55	bin.663	Solirubrobacterales sp.	ole(C)	Macrolide
ole(C)_1	RESFINDER	66.36	69.75	bin.703	Acidimicrobiales sp.	ole(C)	Macrolide
ole(C)_1	RESFINDER	63.39	72.26	bin.703	Acidimicrobiales sp.	ole(C)	Macrolide
ole(C)_1	RESFINDER	67.38	71.51	bin.703	Acidimicrobiales sp.	ole(C)	Macrolide
ole(C)_1	RESFINDER	66.97	68.09	bin.795	Thermomicrobiales sp. 2	ole(C)	Macrolide
ole(C)_1	RESFINDER	61.35	70.72	bin.846	Thermasporomyces composti	ole(C)	Macrolide
ole(C)_1	RESFINDER	64.62	68.37	bin.846	Thermasporomyces composti	ole(C)	Macrolide
ole(C)_1	RESFINDER	58.38	68.13	bin.850	Thermomicrobiales sp. 5	ole(C)	Macrolide
ole(C)_1	RESFINDER	64.11	71.16	bin.919	Thermomicrobiales sp. 6	ole(C)	Macrolide
ole(C)_1	RESFINDER	65.34	72.3	bin.931	Natronosporangium sp. 2	ole(C)	Macrolide
ole(C)_1	RESFINDER	55.42	70.5	bin.931	Natronosporangium sp. 2	ole(C)	Macrolide
ole(C)_1	RESFINDER	67.08	71.49	bin.931	Natronosporangium sp. 2	ole(C)	Macrolide
ole(C)_1	RESFINDER	64.01	71.94	bin.932	Nocardioides luteus	ole(C)	Macrolide
ole(C)_1	RESFINDER	62.27	68.36	bin.932	Nocardioides luteus	ole(C)	Macrolide
ole(C)_1	RESFINDER	60.22	70.31	bin.932	Nocardioides luteus	ole(C)	Macrolide
ole(C)_1	RESFINDER	64.83	70.63	bin.948	Acidimicrobiia sp.	ole(C)	Macrolide
ole(C)_1	RESFINDER	67.08	70.33	bin.967	Haloactinopolyspora sp.	ole(C)	Macrolide
ole(C)_1	RESFINDER	65.34	69.56	bin.967	Haloactinopolyspora sp.	ole(C)	Macrolide
ole(C)_1	RESFINDER	62.58	70.13	bin.967	Haloactinopolyspora sp.	ole(C)	Macrolide
ole(C)_1	RESFINDER	61.55	70.1	bin.967	Haloactinopolyspora sp.	ole(C)	Macrolide
ole(C)_1	RESFINDER	58.18	74.09	bin.967	Haloactinopolyspora sp.	ole(C)	Macrolide
ole(C)_1	RESFINDER	61.55	70.03	bin.993	Egibacteraceae sp.	ole(C)	Macrolide
ole(C)_1	RESFINDER	63.5	72.04	bin.993	Egibacteraceae sp.	ole(C)	Macrolide
ole(C)_1	RESFINDER	66.56	72.94	bin.993	Egibacteraceae sp.	ole(C)	Macrolide
ole(C)_1	RESFINDER	91.51	69.59	bin.993	Egibacteraceae sp.	ole(C)	Macrolide
opcM	CARD	55.14	65.78	bin.463	Castellaniella sp.	OpcM is an outer membrane factor protein found in Burkholderia cepacia. It is part of the CeoAB-OpcM complex.	Multidrug resistance
opcM	CARD	58.85	65.03	bin.60	Burkholderiales sp.	OpcM is an outer membrane factor protein found in Burkholderia cepacia. It is part of the CeoAB-OpcM complex.	Multidrug resistance
opcM	CARD	77.8	66.34	bin.666	Burkholderiaceae sp.	OpcM is an outer membrane factor protein found in Burkholderia cepacia. It is part of the CeoAB-OpcM complex.	Multidrug resistance
OpmB	CARD	64.6	64.62	bin.666	Burkholderiaceae sp.	OpmB is an outer membrane efflux protein in Pseudomonas aeruginosa that shows functional cooperation with MuxABC to form the efflux pump system MuxABC-OpmB.	Multidrug resistance
OprA	CARD	68.3	66.63	bin.796	Nitrococcales sp.	OprA is an outer membrane factor protein found in Pseudomonas aeruginosa. It is part of the MexXY-OprA complex.	Multidrug resistance
OprM	CARD	67.42	64.12	bin.166	Acidobacteriota sp.	OprM is an outer membrane factor protein found in Pseudomonas aeruginosa and Burkholderia vietnamiensis. It is part of the MexAB-OprM MexVW-OprM MexXY-OprM and the AmrAB-OprM complex.	Multidrug resistance
OprM	CARD	77.71	64.69	bin.306	Pedomonas sp.	OprM is an outer membrane factor protein found in Pseudomonas aeruginosa and Burkholderia vietnamiensis. It is part of the MexAB-OprM MexVW-OprM MexXY-OprM and the AmrAB-OprM complex.	Multidrug resistance
OprM	CARD	84.09	71.47	bin.922	Halopseudomonas formosensis	OprM is an outer membrane factor protein found in Pseudomonas aeruginosa and Burkholderia vietnamiensis. It is part of the MexAB-OprM MexVW-OprM MexXY-OprM and the AmrAB-OprM complex.	Multidrug resistance
OprM	CARD	86.15	65.06	bin.924	Vulgatibacteraceae sp.	OprM is an outer membrane factor protein found in Pseudomonas aeruginosa and Burkholderia vietnamiensis. It is part of the MexAB-OprM MexVW-OprM MexXY-OprM and the AmrAB-OprM complex.	Multidrug resistance
OprZ	CARD	61.57	65.86	bin.894	Polyangiaceae sp. 1	OprZ is the outer membrane component of the AxyXY-OprZ efflux pump system in Achromobacter spp.	Multidrug resistance
OqxB_1	RESFINDER	56.39	76.06	bin.286	Alcanivoracaceae sp.	OqxB	Multidrug resistance
OqxB_1	RESFINDER	50.36	68.99	bin.417	Alphaproteobacteria sp.	OqxB	Multidrug resistance
OqxB_1	RESFINDER	57.28	68.12	bin.463	Castellaniella sp.	OqxB	Multidrug resistance
OqxB_1	RESFINDER	96.7	67.21	bin.60	Burkholderiales sp.	OqxB	Multidrug resistance
OqxB_1	RESFINDER	66.76	69.59	bin.88	Nitrosomonas sp.	OqxB	Multidrug resistance
oqxB12	NCBI	96.23	67.59	bin.60	Burkholderiales sp.	oqxB12	Multidrug resistance
oqxB23	NCBI	54.11	68.67	bin.463	Castellaniella sp.	oqxB23	Multidrug resistance
oqxB7	NCBI	58.42	67.85	bin.417	Alphaproteobacteria sp.	oqxB7	Aminoglycoside
otr(B)_1	RESFINDER	53.13	68.62	bin.387	Thermocrispum municipale	otr(B)	Tetracycline
ParR	CARD	62.29	67.47	bin.922	Halopseudomonas formosensis	ParR is a component of the two-component sensor ParRS. Alongside its counterpart ParS it confers resistance to polycationic antibiotics through the regulation of efflux components and porins.	Multidrug resistance
penI_Bp	NCBI	69.38	67.89	bin.932	Nocardioides luteus	penI_Bp	Beta-lactamase
PmpM	CARD	62.34	68.64	bin.286	Alcanivoracaceae sp.	PmpM is a multidrug efflux pump belonging to the MATE family of Pseudomonas aeruginosa. PmpM is an H+ drug antiporter and is the first reported case of an H+ coupled efflux pump in the MATE family. PmpM confers resistance to fluoroquinolones fradiomycin benzalkonium chloride chlorhexidine gluconate ethidium bromide tetraphenylphosphonium chloride (TPPCl) and rhodamine 6G.	Multidrug resistance
PmpM	CARD	84.66	66.8	bin.922	Halopseudomonas formosensis	PmpM is a multidrug efflux pump belonging to the MATE family of Pseudomonas aeruginosa. PmpM is an H+ drug antiporter and is the first reported case of an H+ coupled efflux pump in the MATE family. PmpM confers resistance to fluoroquinolones fradiomycin benzalkonium chloride chlorhexidine gluconate ethidium bromide tetraphenylphosphonium chloride (TPPCl) and rhodamine 6G.	Multidrug resistance
PmpM	CARD	89.26	70.86	bin.922	Halopseudomonas formosensis	PmpM is a multidrug efflux pump belonging to the MATE family of Pseudomonas aeruginosa. PmpM is an H+ drug antiporter and is the first reported case of an H+ coupled efflux pump in the MATE family. PmpM confers resistance to fluoroquinolones fradiomycin benzalkonium chloride chlorhexidine gluconate ethidium bromide tetraphenylphosphonium chloride (TPPCl) and rhodamine 6G.	Multidrug resistance
ugd	CARD	70.61	67.22	bin.701	Avimonas sp.	PmrE is required for the synthesis and transfer of 4-amino-4-deoxy-L-arabinose (Ara4N) to Lipid A which allows gram-negative bacteria to resist the antimicrobial activity of cationic antimicrobial peptides and antibiotics such as polymyxin.	Peptide
ugd	CARD	51.07	67.06	bin.701	Avimonas sp.	PmrE is required for the synthesis and transfer of 4-amino-4-deoxy-L-arabinose (Ara4N) to Lipid A which allows gram-negative bacteria to resist the antimicrobial activity of cationic antimicrobial peptides and antibiotics such as polymyxin.	Peptide
ugd	CARD	81.92	66.8	bin.921	Nitrosocosmicus franklandus	PmrE is required for the synthesis and transfer of 4-amino-4-deoxy-L-arabinose (Ara4N) to Lipid A which allows gram-negative bacteria to resist the antimicrobial activity of cationic antimicrobial peptides and antibiotics such as polymyxin.	Peptide
ugd	CARD	52.44	68.28	bin.932	Nocardioides luteus	PmrE is required for the synthesis and transfer of 4-amino-4-deoxy-L-arabinose (Ara4N) to Lipid A which allows gram-negative bacteria to resist the antimicrobial activity of cationic antimicrobial peptides and antibiotics such as polymyxin.	Peptide
ugd	CARD	64.01	68.51	bin.934	Oligella sp.	PmrE is required for the synthesis and transfer of 4-amino-4-deoxy-L-arabinose (Ara4N) to Lipid A which allows gram-negative bacteria to resist the antimicrobial activity of cationic antimicrobial peptides and antibiotics such as polymyxin.	Peptide
qepA1_1	RESFINDER	53.32	67.43	bin.967	Haloactinopolyspora sp.	qepA1	Fluoroquinolone
qepA2_1	RESFINDER	50.13	70.54	bin.967	Haloactinopolyspora sp.	qepA2	Fluoroquinolone
qepA3_1	RESFINDER	56.51	66.41	bin.213	Prauserella rugosa	qepA3	Fluoroquinolone
qepA3_1	RESFINDER	57.94	68.61	bin.796	Nitrococcales sp.	qepA3	Fluoroquinolone
qepA4_1	RESFINDER	70.7	65.6	bin.213	Prauserella rugosa	qepA4	Fluoroquinolone
qepA4_1	RESFINDER	56.84	67.45	bin.336	Micromonosporaceae sp.	qepA4	Fluoroquinolone
qepA4_1	RESFINDER	56.12	68.57	bin.462	Flexifilum sp.	qepA4	Fluoroquinolone
qepA4_1	RESFINDER	55.92	68.7	bin.776	Steroidobacteraceae sp. 2	qepA4	Fluoroquinolone
qepA4_1	RESFINDER	56.32	69.74	bin.967	Haloactinopolyspora sp.	qepA4	Fluoroquinolone
qepA4_1	RESFINDER	56.45	68.17	bin.967	Haloactinopolyspora sp.	qepA4	Fluoroquinolone
RanA	CARD	52.64	66.91	bin.1049	Bacteroidales sp. 6	RanA is a part of the RanARanB ABC-type efflux system. Alongside RanB it confers resistance to aminoglycoside antibiotics.	Aminoglycoside
RanA	CARD	74.13	68.47	bin.712	Flavobacterium sp.	RanA is a part of the RanARanB ABC-type efflux system. Alongside RanB it confers resistance to aminoglycoside antibiotics.	Aminoglycoside
RanA	CARD	76.71	68.03	bin.742	Flavobacterium marinum	RanA is a part of the RanARanB ABC-type efflux system. Alongside RanB it confers resistance to aminoglycoside antibiotics.	Aminoglycoside
RanA	CARD	52.77	69.56	bin.898	Bacteroidales sp. 8	RanA is a part of the RanARanB ABC-type efflux system. Alongside RanB it confers resistance to aminoglycoside antibiotics.	Aminoglycoside
RanB	CARD	55.77	65.66	bin.273	Paludibacteraceae sp. 1	RanB is the determinant of antibiotic resistance within the RanARanB ABC-type efflux system. It confers resistance to aminoglycoside antibiotics.	Aminoglycoside
rgt1438	NCBI	61.33	67.6	bin.776	Steroidobacteraceae sp. 2	rgt1438	Rifamycin
rgt1438	NCBI	50.24	69.68	bin.932	Nocardioides luteus	rgt1438	Rifamycin
RbpA	CARD	93.04	70.99	bin.213	Prauserella rugosa	RNA-polymerase binding protein which confers resistance to rifampin.	Rifamycin
RbpA	CARD	88.12	70.93	bin.344	Saccharomonospora viridis	RNA-polymerase binding protein which confers resistance to rifampin.	Rifamycin
RbpA	CARD	86.67	73.75	bin.387	Thermocrispum municipale	RNA-polymerase binding protein which confers resistance to rifampin.	Rifamycin
RbpA	CARD	96.23	86.75	bin.521	Mycobacterium elephantis	RNA-polymerase binding protein which confers resistance to rifampin.	Rifamycin
RbpA	CARD	99.42	84.26	bin.541	Mycobacterium thermoresistibile	RNA-polymerase binding protein which confers resistance to rifampin.	Rifamycin
rox	NCBI	98.52	74.68	bin.122	Thermobifida fusca	rox	Rifamycin
rox	NCBI	98.95	76.95	bin.541	Mycobacterium thermoresistibile	rox	Rifamycin
rox	NCBI	99.37	73.91	bin.967	Haloactinopolyspora sp.	rox	Rifamycin
rph	NCBI	66.97	69.57	bin.213	Prauserella rugosa	rph	Rifamycin
rph	NCBI	94.61	74.56	bin.555	Rhodothermales sp. 2	rph	Rifamycin
rphB	CARD	97.29	66.89	bin.739	Thermoactinomyces vulgaris	rphB is a rifampin phosphotransferase protein found in Paenibacillus sp. LC231 a strain of Paenibacillus isolated from Lechuguilla Cave NM USA. Confers resistance to rifamycin antibiotics specifically rifampin through rifampin inactivation. Described by Pawlowski et al. 2016.	Rifamycin
rphB	CARD	86.52	73.26	bin.878	Caldilineaceae sp. 1	rphB is a rifampin phosphotransferase protein found in Paenibacillus sp. LC231 a strain of Paenibacillus isolated from Lechuguilla Cave NM USA. Confers resistance to rifamycin antibiotics specifically rifampin through rifampin inactivation. Described by Pawlowski et al. 2016.	Rifamycin
rphC	NCBI	87.38	75.36	bin.878	Caldilineaceae sp. 1	rphC	Rifamycin
rsmA	CARD	90.86	81.18	bin.1002	Porticoccaceae sp. 1	rsmA is a gene that regulates virulence of Pseudomonas aeruginosa. However its negative effect on MexEF-OprN overexpression has been noted to confer resistance to various antibiotics. It's Escherichia coli homolog is csrA.	Multidrug resistance
rsmA	CARD	83.33	74.84	bin.128	Spongiibacter sp.	rsmA is a gene that regulates virulence of Pseudomonas aeruginosa. However its negative effect on MexEF-OprN overexpression has been noted to confer resistance to various antibiotics. It's Escherichia coli homolog is csrA.	Multidrug resistance
rsmA	CARD	88.17	81.1	bin.286	Alcanivoracaceae sp.	rsmA is a gene that regulates virulence of Pseudomonas aeruginosa. However its negative effect on MexEF-OprN overexpression has been noted to confer resistance to various antibiotics. It's Escherichia coli homolog is csrA.	Multidrug resistance
rsmA	CARD	83.87	80.77	bin.608	Steroidobacteraceae sp. 1	rsmA is a gene that regulates virulence of Pseudomonas aeruginosa. However its negative effect on MexEF-OprN overexpression has been noted to confer resistance to various antibiotics. It's Escherichia coli homolog is csrA.	Multidrug resistance
rsmA	CARD	83.87	79.49	bin.776	Steroidobacteraceae sp. 2	rsmA is a gene that regulates virulence of Pseudomonas aeruginosa. However its negative effect on MexEF-OprN overexpression has been noted to confer resistance to various antibiotics. It's Escherichia coli homolog is csrA.	Multidrug resistance
rsmA	CARD	88.71	78.79	bin.830	Porticoccaceae sp. 2	rsmA is a gene that regulates virulence of Pseudomonas aeruginosa. However its negative effect on MexEF-OprN overexpression has been noted to confer resistance to various antibiotics. It's Escherichia coli homolog is csrA.	Multidrug resistance
rsmA	CARD	91.94	84.21	bin.922	Halopseudomonas formosensis	rsmA is a gene that regulates virulence of Pseudomonas aeruginosa. However its negative effect on MexEF-OprN overexpression has been noted to confer resistance to various antibiotics. It's Escherichia coli homolog is csrA.	Multidrug resistance
Rv1877	CARD	88.18	69.51	bin.521	Mycobacterium elephantis	Rv1877 a putative Major Facilitator Superfamily efflux pump from M. tuberculosis actively effluxes fluoroquinolones ofloxacin and levofloxacin.	Fluoroquinolone
Rv1877	CARD	55.96	67.14	bin.932	Nocardioides luteus	Rv1877 a putative Major Facilitator Superfamily efflux pump from M. tuberculosis actively effluxes fluoroquinolones ofloxacin and levofloxacin.	Fluoroquinolone
smeD	CARD	78.9	67.72	bin.269	Cellvibrionaceae sp.	smeD is the membrane fusion protein of the smeDEF multidrug efflux complex in Stenotrophomonas maltophilia.	Multidrug resistance
smeD	CARD	80.17	69.36	bin.286	Alcanivoracaceae sp.	smeD is the membrane fusion protein of the smeDEF multidrug efflux complex in Stenotrophomonas maltophilia.	Multidrug resistance
smeD	CARD	84.47	66.11	bin.306	Pedomonas sp.	smeD is the membrane fusion protein of the smeDEF multidrug efflux complex in Stenotrophomonas maltophilia.	Multidrug resistance
smeD	CARD	82.53	67.03	bin.608	Steroidobacteraceae sp. 1	smeD is the membrane fusion protein of the smeDEF multidrug efflux complex in Stenotrophomonas maltophilia.	Multidrug resistance
smeD	CARD	78.9	68.59	bin.776	Steroidobacteraceae sp. 2	smeD is the membrane fusion protein of the smeDEF multidrug efflux complex in Stenotrophomonas maltophilia.	Multidrug resistance
smeD	CARD	57.64	65.92	bin.894	Polyangiaceae sp. 1	smeD is the membrane fusion protein of the smeDEF multidrug efflux complex in Stenotrophomonas maltophilia.	Multidrug resistance
smeD	CARD	64.14	64.77	bin.924	Vulgatibacteraceae sp.	smeD is the membrane fusion protein of the smeDEF multidrug efflux complex in Stenotrophomonas maltophilia.	Multidrug resistance
smeE	CARD	97.73	66.7	bin.166	Acidobacteriota sp.	smeE is the RND protein of the efflux complex smeDEF in Stenotrophomonas maltophilia.	Multidrug resistance
smeE	CARD	98.3	73.23	bin.269	Cellvibrionaceae sp.	smeE is the RND protein of the efflux complex smeDEF in Stenotrophomonas maltophilia.	Multidrug resistance
smeE	CARD	98.82	76.23	bin.286	Alcanivoracaceae sp.	smeE is the RND protein of the efflux complex smeDEF in Stenotrophomonas maltophilia.	Multidrug resistance
smeE	CARD	97.79	72.87	bin.608	Steroidobacteraceae sp. 1	smeE is the RND protein of the efflux complex smeDEF in Stenotrophomonas maltophilia.	Multidrug resistance
smeE	CARD	98.21	72.48	bin.776	Steroidobacteraceae sp. 2	smeE is the RND protein of the efflux complex smeDEF in Stenotrophomonas maltophilia.	Multidrug resistance
smeE	CARD	86.78	69.73	bin.876	Enhygromyxa sp.	smeE is the RND protein of the efflux complex smeDEF in Stenotrophomonas maltophilia.	Multidrug resistance
smeR	CARD	63.91	69.48	bin.286	Alcanivoracaceae sp.	smeR is the responder component of a two component signal transduction system that includes smeS.	Multidrug resistance
smeR	CARD	74.06	75	bin.463	Castellaniella sp.	smeR is the responder component of a two component signal transduction system that includes smeS.	Multidrug resistance
smeR	CARD	74.64	68.41	bin.60	Burkholderiales sp.	smeR is the responder component of a two component signal transduction system that includes smeS.	Multidrug resistance
Pseudomonas_aeruginosa_soxR	CARD	82.17	72.27	bin.1004	Chelativorans petroleitrophicus	SoxR is a redox-sensitive transcriptional activator that induces expression of a small regulon that includes the RND efflux pump-encoding operon mexGHI-opmD. SoxR was shown to be activated by pyocyanin.	Multidrug resistance
Pseudomonas_aeruginosa_soxR	CARD	83.44	66.75	bin.1029	Thermaerobacterales sp. 1	SoxR is a redox-sensitive transcriptional activator that induces expression of a small regulon that includes the RND efflux pump-encoding operon mexGHI-opmD. SoxR was shown to be activated by pyocyanin.	Multidrug resistance
Pseudomonas_aeruginosa_soxR	CARD	83.23	66.92	bin.1046	Natronosporangium sp. 1	SoxR is a redox-sensitive transcriptional activator that induces expression of a small regulon that includes the RND efflux pump-encoding operon mexGHI-opmD. SoxR was shown to be activated by pyocyanin.	Multidrug resistance
Pseudomonas_aeruginosa_soxR	CARD	79.41	69.35	bin.541	Mycobacterium thermoresistibile	SoxR is a redox-sensitive transcriptional activator that induces expression of a small regulon that includes the RND efflux pump-encoding operon mexGHI-opmD. SoxR was shown to be activated by pyocyanin.	Multidrug resistance
Pseudomonas_aeruginosa_soxR	CARD	88.75	70.71	bin.60	Burkholderiales sp.	SoxR is a redox-sensitive transcriptional activator that induces expression of a small regulon that includes the RND efflux pump-encoding operon mexGHI-opmD. SoxR was shown to be activated by pyocyanin.	Multidrug resistance
Pseudomonas_aeruginosa_soxR	CARD	79.41	71.43	bin.796	Nitrococcales sp.	SoxR is a redox-sensitive transcriptional activator that induces expression of a small regulon that includes the RND efflux pump-encoding operon mexGHI-opmD. SoxR was shown to be activated by pyocyanin.	Multidrug resistance
Pseudomonas_aeruginosa_soxR	CARD	81.53	68.81	bin.887	Limnochordia sp. 10	SoxR is a redox-sensitive transcriptional activator that induces expression of a small regulon that includes the RND efflux pump-encoding operon mexGHI-opmD. SoxR was shown to be activated by pyocyanin.	Multidrug resistance
Streptomyces_venezuelae_rox	CARD	99.79	74.56	bin.967	Haloactinopolyspora sp.	Streptomyces venezuelae rox is a class A flavoprotein monooxygenase that confers resistance to rifamycin antibiotics. It acts by oxygenating the naphthyl group of the antibiotic leading to a ring opening event and linearization of the molecule.	Rifamycin
taeA	NCBI	53.21	63.4	bin.555	Rhodothermales sp. 2	taeA	Multidrug resistance
taeA	NCBI	56.81	64.82	bin.691	Moorellia sp. 1	taeA	Multidrug resistance
tet(37)_1	RESFINDER	62.08	71.92	bin.299	Prevotella sp. 1	tet(37)	Tetracycline
tet(V)_1	RESFINDER	97.78	78.06	bin.521	Mycobacterium elephantis	tet(V)	Tetracycline
tet(V)_1	RESFINDER	97.22	79.68	bin.541	Mycobacterium thermoresistibile	tet(V)	Tetracycline
tetA(58)	NCBI	64.92	71.34	bin.1029	Thermaerobacterales sp. 1	tetA(58)	Tetracycline
tetA(58)	NCBI	62.89	65.91	bin.1034	Thermomicrobiales sp. 3	tetA(58)	Tetracycline
tetA(58)	NCBI	55.43	67.75	bin.1046	Natronosporangium sp. 1	tetA(58)	Tetracycline
tetA(58)	NCBI	89.83	69.54	bin.470	Geobacillus thermodenitrificans	tetA(58)	Tetracycline
tetA(58)	NCBI	54.26	66.32	bin.919	Thermomicrobiales sp. 6	tetA(58)	Tetracycline
tetA(58)	NCBI	64.83	67.55	bin.932	Nocardioides luteus	tetA(58)	Tetracycline
tetB(58)	NCBI	88.97	71.84	bin.1029	Thermaerobacterales sp. 1	tetB(58)	Tetracycline
tetB(58)	NCBI	95.22	70.53	bin.470	Geobacillus thermodenitrificans	tetB(58)	Tetracycline
tmexC2_1	RESFINDER	66.07	68.59	bin.1002	Porticoccaceae sp. 1	tmexC2	Multidrug resistance
tmexD1_1	RESFINDER	55.15	66.1	bin.529	Polyangiales sp. 1	tmexD1	Multidrug resistance
tmexD1_1	RESFINDER	79.33	67.38	bin.666	Burkholderiaceae sp.	tmexD1	Multidrug resistance
tmexD1_1	RESFINDER	97.32	70.17	bin.830	Porticoccaceae sp. 2	tmexD1	Multidrug resistance
tmexD2_1	RESFINDER	53.75	64.69	bin.128	Spongiibacter sp.	tmexD2	Multidrug resistance
tmexD2_1	RESFINDER	96.11	68.07	bin.417	Alphaproteobacteria sp.	tmexD2	Multidrug resistance
tmexD2_1	RESFINDER	95.76	66.81	bin.459	Rhizobiales sp.	tmexD2	Multidrug resistance
tmexD2_1	RESFINDER	96.08	68.76	bin.463	Castellaniella sp.	tmexD2	Multidrug resistance
tmexD4_1	RESFINDER	97.38	72.82	bin.1002	Porticoccaceae sp. 1	tmexD4	Multidrug resistance
tmexD4_1	RESFINDER	55.44	65.75	bin.340	Polyangiales sp. 3	tmexD4	Multidrug resistance
tmexD4_1	RESFINDER	91.04	68.78	bin.796	Nitrococcales sp.	tmexD4	Multidrug resistance
tmexD4_1	RESFINDER	79.81	65.96	bin.867	Kiloniellales sp.	tmexD4	Multidrug resistance
vanA	CARD	97.58	81.43	bin.739	Thermoactinomyces vulgaris	VanA is a D-Ala-D-Ala ligase homolog that synthesizes D-Ala-D-Lac an alternative substrate for peptidoglycan synthesis that reduces vancomycin binding affinity. It has been isolated from VREs. It is associated with both vancomycin and teicoplanin resistance.	Glycopeptide
vanAo2	NCBI	95.32	75.95	bin.932	Nocardioides luteus	vanAo2	Glycopeptide
vanA-Pt	NCBI	99.52	82.57	bin.739	Thermoactinomyces vulgaris	vanA-Pt	Glycopeptide
vanH-Ac1	NCBI	76.33	69.2	bin.932	Nocardioides luteus	vanH-Ac1	Glycopeptide
VanHAX_PA_1	RESFINDER	99.73	81.57	bin.739	Thermoactinomyces vulgaris	VanHAX_PA	Glycopeptide
vanH-E	NCBI	99.48	81.85	bin.739	Thermoactinomyces vulgaris	vanH-E	Glycopeptide
VanHOX_1	RESFINDER	91.58	71.83	bin.932	Nocardioides luteus	VanHOX	Glycopeptide
vanK-Sc	NCBI	86.93	66.46	bin.846	Thermasporomyces composti	vanK-Sc	Glycopeptide
vanK-Sc	NCBI	92.96	73.33	bin.932	Nocardioides luteus	vanK-Sc	Glycopeptide
vanK-Sc	NCBI	91.46	74.28	bin.932	Nocardioides luteus	vanK-Sc	Glycopeptide
vanK-Sc	NCBI	87.35	65.92	bin.967	Haloactinopolyspora sp.	vanK-Sc	Glycopeptide
vanO	CARD	94.62	74.78	bin.932	Nocardioides luteus	VanO is a D-Ala-D-Ala ligase homolog that can synthesize D-Ala-D-Lac an alternative substrate for peptidoglycan synthesis that reduces vancomycin binding affinity. It is associated with both vancomycin and teicoplanin resistance.	Glycopeptide
vanR-A	NCBI	98.56	86.88	bin.739	Thermoactinomyces vulgaris	vanR-A	Glycopeptide
vanR-A	NCBI	99.14	69.49	bin.878	Caldilineaceae sp. 1	vanR-A	Glycopeptide
vanR-Cd	NCBI	51.42	67.58	bin.834	Peptostreptococcus russellii	vanR-Cd	Glycopeptide
vanR-G	NCBI	94.92	65.09	bin.808	Lachnospiraceae sp. 2	vanR-G	Glycopeptide
vanR-I	NCBI	52.22	79.73	bin.843	Peptococcia sp. 2	vanR-I	Glycopeptide
vanR-O	NCBI	52.99	66.93	bin.1034	Thermomicrobiales sp. 3	vanR-O	Glycopeptide
vanR-O	NCBI	93.87	83.46	bin.1034	Thermomicrobiales sp. 3	vanR-O	Glycopeptide
vanR-O	NCBI	90.74	66.77	bin.1046	Natronosporangium sp. 1	vanR-O	Glycopeptide
vanR-O	NCBI	91.45	67.38	bin.122	Thermobifida fusca	vanR-O	Glycopeptide
vanR-O	NCBI	52.71	70.26	bin.213	Prauserella rugosa	vanR-O	Glycopeptide
vanR-O	NCBI	84.33	65.72	bin.541	Mycobacterium thermoresistibile	vanR-O	Glycopeptide
vanR-O	NCBI	93.3	82.44	bin.932	Nocardioides luteus	vanR-O	Glycopeptide
vanR-O	NCBI	98.29	83.12	bin.993	Egibacteraceae sp.	vanR-O	Glycopeptide
vanS-O	NCBI	80.11	74.24	bin.1034	Thermomicrobiales sp. 3	vanS-O	Glycopeptide
vanS-O	NCBI	95.46	71.83	bin.932	Nocardioides luteus	vanS-O	Glycopeptide
vanS-O	NCBI	95.1	72.98	bin.993	Egibacteraceae sp.	vanS-O	Glycopeptide
vanS-Pt	NCBI	95.35	81.66	bin.739	Thermoactinomyces vulgaris	vanS-Pt	Glycopeptide
vanX-Ao2	NCBI	99.18	75.57	bin.932	Nocardioides luteus	vanX-Ao2	Glycopeptide
vanX-E	NCBI	91.67	80.19	bin.739	Thermoactinomyces vulgaris	vanX-E	Glycopeptide
vanY-32487235	NCBI	70.22	71.2	bin.387	Thermocrispum municipale	vanY-32487235	Glycopeptide
vat(F)_1	RESFINDER	88.29	71.45	bin.796	Nitrococcales sp.	vat(F)	Streptogramin
vga(A)V_1	RESFINDER	72.7	65.06	bin.350	Caldalkalibacillaceae sp. 2	vga(A)V	Multidrug resistance
vgaC	CARD	78.78	64.7	bin.350	Caldalkalibacillaceae sp. 2	vgaC is an ABC-F subfamily protein expressed in staphylococci that confers resistance to streptogramin A antibiotics and related compounds. It is associated with plasmid DNA.	Multidrug resistance
YajC	CARD	91.15	69.23	bin.286	Alcanivoracaceae sp.	YajC interacts with the AcrAB-TolC efflux pump in a way that in uncharacterized but is shown to grant increased fitness in the presence of linezolid rifampicin and vancomycin.	Multidrug resistance
YajC	CARD	74.93	79.23	bin.922	Halopseudomonas formosensis	YajC interacts with the AcrAB-TolC efflux pump in a way that in uncharacterized but is shown to grant increased fitness in the presence of linezolid rifampicin and vancomycin.	Multidrug resistance

## Sheet: Table S4
Table S4. Raw metabolomics dataset of antibiotics compounds among samples based on untargeted metabolomics.
					CODE_ARGs	Pulp	Pulp	Pulp	Digestate	Digestate	Digestate	Solid fraction	Solid fraction	Solid fraction	Liquid fraction	Liquid fraction	Liquid fraction	Fresh compost	Fresh compost	Fresh compost	Mature compost	Mature compost	Mature compost
Metabolite name	CLASS	Average Mz	Adduct type	Total score	MS1 isotopic spectrum	K_346	K_349	K_354	K_347	K_350	K_355	K_330	K_351	K_356	K_348	K_352	K_357	K_332	K_353	K_344	K_333	K_339	K_358	QC1_dig	QC2_dig	QC3_dig
Acetomycin	Acetals	215.089	[M+H]+	99.3	215.08943:1569794 216.09278:2320719 217.09614:268219	3003086	7742538	3824789	192193	1445366	1287609	751137	630304	641339	64997	453640	476409	493201	2430010	170288	280395	584580	408213	1266022	1125288	911649
6-Diazo-5-oxo-L-norleucine	Amino acid analogues	172.07	[M+H]+	99.6	172.07039:739271 173.07374:355794 174.0771:98771	2411946	2893425	2180204	4610128	4953976	4356940	3932578	2547821	3881279	4845824	4684490	2587318	4024494	2923902	3779928	1958048	2863425	1742658	3981542	3958553	4554220
Streptolin	Amino acid analogues	631.325	[M+H]+	96.2	631.32526:38615 632.32861:0 633.33197:0	11746	13811	25631	8464	71751	57635	29019	7316	57963	58250	73358	73659	9237	17568	27524	7727	29402	7182	19347	39271	15336
Apramycin	Aminoglycosides	540.311	[M+H]+	91.4	540.31091:123978 541.31426:44115 542.31762:0	841.336	28354	13171	841.336	841.336	8757	36222	69148	147968	841.336	841.336	841.336	433898	841.336	8413	110081	71946	148918	84125	75400	42068
Arbekacin	Aminoglycosides	553.283	[M+H]+	92.2	553.28302:254652 554.28637:33204 555.28973:57133	563363	388196	292475	8601	58416	684984	207893	563652	1774167	658980	482253	777691	210238	289404	230304	27010	219902	21559	299780	298632	243314
Astromicin	Aminoglycosides	406.265	[M+H]+	99.5	406.26501:6285698 407.26836:902166 408.27172:103708	45684032	23012060	20631724	15778201	8679976	31630120	22862518	11480496	54629200	61736160	27120792	54349528	35484620	30630888	31410656	13487244	51189464	12315842	38322444	39743792	40995516
Butirosin A	Aminoglycosides	556.302	[M+H]+	93.2	556.30164:209731 557.30499:31527 558.30835:0	139916	264427	165108	578638	498241	112372	499314	290781	122276	138932	165721	139331	130875	287625	194478	621836	220180	255117	260200	441928	291940
Capreomycin IIA	Aminoglycosides	541.242	[M+H]+	99	541.24182:268745 542.24517:67246 543.24853:31561	1363780	588423	843736	795.446	795.446	7954	795.446	795.446	795.446	795.446	795.446	795.446	795.446	795.446	9273	795.446	795.446	8400	64430	56336	65986
Capreomycin IIB	Aminoglycosides	525.289	[M+H]+	90.5	525.28918:601777 526.29253:158415 527.29589:28887	2747682	3577452	3724589	637638	1527035	194383	1569121	2798682	2300334	145178	184074	163990	226267	221256	298295	1047281	2383478	415085	1630568	1599288	1583187
Dibekacin	Aminoglycosides	452.278	[M+H]+	98.2	452.27762:582430 453.28097:130935 454.28433:0	5393.55	5393.55	5393.55	5393.55	5393.55	5393.55	3012627	667087	53936	5393.55	5393.55	5393.55	953839	491733	169407	461750	214351	513349	518761	617594	640179
Dihydrostreptomycin	Aminoglycosides	584.253	[M+H]+	92.2	584.25305:77899 585.2564:46363 586.25976:0	3370.19	3370.19	3370.19	3370.19	3370.19	3370.19	3370.19	3370.19	3370.19	3370.19	3370.19	3370.19	525145	60298	151403	284126	206029	102341	33702	59404	64722
Fortimicin B	Aminoglycosides	349.236	[M+H]+	99.9	349.23569:840555 350.23904:156741 351.2424:0	6991	26790	9367	6138	5867	5880	5452757	3161620	1289867	17012	9651	5880	837601	940898	1320936	143948	174208	68287	502731	676341	646438
G 418/Geneticin	Aminoglycosides	497.275	[M+H]+	100	497.27496:100920 498.27831:28990 499.28167:0	146728	67122	9880	345843	219330	162105	117055	162715	122417	201646	296676	239261	987.956	987.956	987.956	987.956	987.956	987.956	74591	75984	84693
Gentamicin	Aminoglycosides	464.307	[M+H]+	99.4	464.30716:19525718 465.31051:3109396 466.31387:255559	98565136	107585320	121883240	150437392	74828344	150863696	115501456	117845024	268206400	125006840	241156544	131358304	198185344	76558840	150562976	109366040	245235072	78812736	205018576	234529856	146464416
Gentamicin C1	Aminoglycosides	478.323	[M+CH3OH+H]+	99.3	478.32278:4262792 479.32613:954360 480.32949:199459	22122496	10007504	21770356	13075403	23039492	28560222	22482566	8617758	7707941	55346912	32017692	22677790	27493652	18438674	20655502	14455038	18853748	11638010	11280125	37795488	14514124
Gentamicin C1a	Aminoglycosides	450.291	[M+H]+	99.5	450.29135:1203919 451.2947:186712 452.29806:0	336327	223704	280222	2002290	3277605	871124	6896140	3822674	497927	1015913	927957	639906	312233	241446	144871	673058	428839	1450306	1555979	1481563	1609130
Hydroxystreptomycin	Aminoglycosides	598.241	[M+H]+	96.2	598.24115:34569 599.2445:0 600.24786:0	512.796	512.796	5436	512.796	19231	512.796	40748	93767	35598	512.796	5128	512.796	6735	9496	20603	19693	10920	9385	512.796	7476	6493
Kanamycin	Aminoglycosides	485.252	[M+H]+	98.2	485.25156:490716 486.25491:131821 487.25827:0	2428466	1991343	1280816	565576	428603	299477	470325	463298	132310	356334	273779	102449	830.927	8309	830.927	830.927	8649	830.927	455690	516284	298562
Kanamycin B	Aminoglycosides	484.257	[M+H]+	99	484.25748:20656 485.26083:0 486.26419:0	1407.7	15635	22096	1407.7	1407.7	1407.7	16102	1407.7	1407.7	14077	1407.7	1407.7	15643	15704	16082	1407.7	18551	19625	18109	1407.7	1407.7
Neamine	Aminoglycosides	323.184	[M+H]+	100	323.18356:1744598 324.18691:280683 325.19027:132378	294897	129664	109309	161273	76447	128776	1044373	11615987	4999368	107116	96120	127074	313612	255204	182856	54849	99877	99507	1343540	1225080	1300712
Netilmicin	Aminoglycosides	476.297	[M+H]+	99.7	476.29663:89061 477.29998:0 478.30334:0	18913	76928	30427	12450	8017	15544	58105	127569	179038	752.894	752.894	7529	356034	56804	67788	21885	13952	26070	24903	53666	90234
Puromycin	Aminoglycosides	472.255	[M+ACN+H]+	90.4	472.25531:37276 473.25866:0 474.26202:0	488.981	488.981	488.981	488.981	488.981	488.981	488.981	5941	14445	488.981	488.981	4890	116803	488.981	488.981	82829	117797	67006	488.981	8234	12491
Ribostamycin	Aminoglycosides	455.227	[M+H]+	99.5	455.22736:40469 456.23071:0 457.23407:0	33678	46990	717.357	717.357	717.357	717.357	7174	481987	98678	717.357	717.357	717.357	25896	20395	26458	35598	84139	43290	30048	717.357	12438
Sisomicin/Sisomycin	Aminoglycosides	448.271	[M+H]+	100	448.2706:179092 449.27395:0 450.27731:0	847.386	847.386	847.386	847.386	847.386	8474	847.386	847.386	847.386	847.386	847.386	847.386	607829	847.386	28609	17476	982687	212659	15805	847.386	21509
Spectinomycin	Aminoglycosides	333.148	[M+H]+	99	333.14819:123292 334.15154:36508 335.1549:0	450662	303511	307500	633.652	633.652	12697	12901	7980	633.652	633.652	633.652	17823	16115	6337	21950	18370	18606	14585	25300	13198	8713
Streptomycin	Aminoglycosides	582.239	[M+H]+	93.5	582.23932:128253 583.24267:31206 584.24603:0	856.603	856.603	856.603	856.603	856.603	856.603	14785	33620	515461	856.603	856.603	11836	220569	856.603	856.603	856.603	856.603	8566	12894	856.603	856.603
Tobramycin	Aminoglycosides	468.25	[M+H]+	98.9	468.24954:38509 469.25289:0 470.25625:0	19734	27998	23351	61074	28915	35753	53207	34171	31879	82577	66508	51892	18421	25581	8489	41180	27830	16462	46598	81002	51023
Trospectomycin	Aminoglycosides	375.207	[M+H]+	99.9	375.2066:94429 376.20995:0 377.21331:0	62361	275070	555938	86448	200903	467204	123509	228331	165371	369234	254341	511699	240986	260185	234210	69052	167073	70058	370756	383320	241594
16-Deethylindanomycin	Aminoglycosides	466.294	[M+H]+	100	466.29416:108661 467.29751:99858 468.30087:0	662.788	662.788	6681	662.788	6628	662.788	7405	7946	662.788	662.788	662.788	662.788	53671	350369	15432	325770	30372	150460	662.788	10012	662.788
Apramycin sulfate	Aminoglycosides	270.458	[M+2H]2+	69.8	270.45764:32862 271.46099:0 272.46435:0	14179	40247	1267.97	15970	19767	12680	20861	1267.97	18766	23529	29593	16167	14921	18051	17133	21179	41088	16704	26341	23180	25180
CAPREOMYCIN SULFATE	Aminoglycosides	751.298	[M+H]+	84.9	751.29779:141858 752.30114:52979 753.3045:0	539.611	5652	5396	539.611	539.611	539.611	6615	37722	130493	539.611	539.611	539.611	367537	44677	7521	645376	748220	203012	64332	86371	116067
Kasugamycin	Aminoglycosides	380.165	[M+H]+	100	380.16495:1330903 381.1683:360884 382.17166:44679	6850	10748	547.947	547.947	5479	547.947	3482469	5472068	6912850	547.947	7201	547.947	121849	263184	966804	87698	332626	41649	726292	908412	852636
PAROMOMYCIN SULFATE	Aminoglycosides	714.285	[M+H]+	96.2	714.28479:63136 715.28814:0 716.2915:0	1718.87	17189	1718.87	32311	23145	53807	17349	1718.87	1718.87	27602	33715	34177	51415	116987	31608	48179	52041	35474	55012	22609	65901
Sibiromycin hemiaminal	Aminoglycosides	476.238	[M+2H]2+	100	476.23828:195282 477.24163:89252 478.24499:0	13617	698.982	698.982	8027	7223	15551	414578	407600	983239	698.982	23545	15878	698.982	698.982	698.982	8230	6990	698.982	30657	51545	90984
Aminosalicylic Acid	Aminosalicylic acids	154.044	[M+Na]+	99.5	154.04446:556706 155.04781:222703 156.05117:190396	2124113	2252286	1685054	3040176	2422078	2705681	2164789	1560364	1948265	3245614	2316834	2702400	695807	1053105	357090	505884	124859	229944	1095244	1714964	1334078
Apacizin	Aminosalicylic acids	168.085	[M+H]+	97.5	168.08452:480815 169.08787:280993 170.09123:105262	145440	331578	131757	78694	37464	65427	1620535	3500761	1366472	52942	92282	55765	13774	18211	15130	7476	14370	747.596	449034	604658	114717
Carminomycin	Anthracyclines	514.191	[M+H]+	92.4	514.19122:80964 515.19457:0 516.19793:0	132008	52550	74532	466.764	466.764	466.764	466.764	466.764	4668	5876	466.764	466.764	466.764	466.764	466.764	66915	42639	81061	29447	466.764	466.764
Daunorubicin	Anthracyclines	528.162	[M+H]+	96.8	528.16248:115641 529.16583:0 530.16919:0	8700	870.043	870.043	870.043	870.043	870.043	21822	870.043	168565	870.043	870.043	870.043	363907	9365	215618	82752	53060	237144	9205	870.043	49659
Detorubicin	Anthracyclines	674.268	[M+H]+	90.6	674.26843:33329 675.27178:0 676.27514:0	888.008	11957	8880	25377	23813	37609	888.008	888.008	888.008	56624	31146	51459	9892	888.008	888.008	33452	888.008	888.008	888.008	888.008	888.008
Doxorubicin	Anthracyclines	544.139	[M+CH3OH+H]+	88.4	544.13855:100201 545.1419:0 546.14526:0	94719	48541	13161	7840	351.959	351.959	11589	15872	165744	3520	351.959	351.959	315772	351.959	137221	65849	50257	261710	20602	50426	34628
Idarubicin	Anthracyclines	498.204	[M+H]+	88.7	498.20352:73787 499.20687:0 500.21023:0	354.925	46746	354.925	354.925	354.925	3549	354.925	354.925	354.925	354.925	354.925	354.925	354.925	354.925	354.925	62895	78930	42527	354.925	354.925	354.925
Menogaril	Anthracyclines	542.244	[M+H]+	81	542.24371:51955 543.24706:0 544.25042:0	102487	152042	52606	8196	14271	810.059	9023	8101	810.059	810.059	810.059	810.059	810.059	810.059	810.059	810.059	810.059	9906	810.059	810.059	22524
Pirarubicin	Anthracyclines	628.195	[M+H]+	87.9	628.19531:46864 629.19866:26730 630.20202:16413	143710	308433	257638	66465	19436	101208	107476	228580	276277	30213	124233	182957	124643	65962	80677	73582	91087	38602	87864	276604	197569
Rhodomycin A	Anthracyclines	701.318	[M+2H]2+	99.5	701.31836:23322 702.32171:0 703.32507:0	11793	859.827	16948	39867	12152	21649	20355	35587	53802	28468	15124	23655	20062	21721	8598	859.827	859.827	859.827	17694	12262	859.827
5-Fluorocytosine	Antifungals	130.05	[M+H]+	96.9	130.05032:2388298 131.05367:132975 132.05703:31095282	4947706	11379773	11223889	11358179	15935610	13979580	8575540	20481078	23985070	3079515	7163942	7018691	4970414	25864958	14811771	21195368	12707438	11774465	15726395	19655088	18973730
Cycloheximide	Antifungals	282.161	[M+H]+	100	282.16083:69530 283.16418:42917 284.16754:0	686.116	8301	17525	10448	686.116	6861	189063	209086	124608	686.116	686.116	686.116	26741	50250	28753	66739	55908	20754	21745	12587	44996
Griseofulvin	Antifungals	353.06	[M+H]+	98.7	353.05997:27360 354.06332:0 355.06668:0	96462	137597	460471	877.485	877.485	877.485	877.485	877.485	15396	877.485	877.485	8775	877.485	877.485	877.485	877.485	877.485	877.485	17318	66915	51391
Haloprogin	Antifungals	360.833	[M+H]+	99.3	360.83295:420894 361.8363:0 362.83966:27457	405718	241160	323484	1098735	1083928	1084700	324729	331022	240088	1227163	1261392	1220593	546221	576470	471425	871353	856743	408966	616765	555660	658476
Leptomycin A	Antifungals	527.336	[M+H]+	99.6	527.33569:176045 528.33904:40460 529.3424:0	24774	19285	34742	845.104	845.104	845.104	845.104	595044	8451	845.104	845.104	13870	845.104	845.104	845.104	845.104	845.104	8913	845.104	23290	12247
Leptomycin B	Antifungals	541.347	[M+H]+	99.7	541.34662:26945 542.34997:0 543.35333:107524	7844	7588	5551	4871	53077	24463	26231	54958	31275	43283	51078	18707	349.487	4170	20725	19370	9458	3495	7645	16459	30561
Mucidin	Antifungals	259.123	[M+H]+	100	259.12344:70077 260.12679:0 261.13015:0	32608	30045	14129	39621	51853	22393	191155	163325	129301	25957	27220	42447	49397	16568	72584	39129	149300	33182	90056	119855	58457
Naftifine	Antifungals	288.164	[M+2H]2+	99.7	288.16449:53812 289.16784:0 290.1712:0	424.211	6204	424.211	4242	5736	424.211	10971	8585	424.211	424.211	424.211	7022	35092	191695	88489	179969	9961	81342	5919	22913	8765
Nystatin	Antifungals	926.495	[M+H]+	98.4	926.49463:88492 927.49798:0 928.50134:0	33151	26756	84574	94658	21457	2145.7	2145.7	2145.7	2145.7	2145.7	2145.7	2145.7	2145.7	2145.7	2145.7	2145.7	2145.7	2145.7	2145.7	2145.7	2145.7
Resorcinomycin B	Antifungals	311.124	[M+H]+	99.4	311.1243:163676 312.12765:0 313.13101:0	11494	106165	25152	210839	336257	401455	228611	479930	892568	158995	228158	190107	12836	143125	8703	31219	9555	870.346	151430	153685	205014
Sphingofungin C	Antifungals	432.29	[M+H]+	100	432.29019:104963 433.29354:33227 434.2969:0	818.804	818.804	818.804	818.804	818.804	818.804	818.804	87650	8414	818.804	818.804	8188	478765	13396	9707	85490	233644	65919	9182	818.804	818.804
S-Resorcinomycin A	Antifungals	325.144	[M+H]+	100	325.14401:603450 326.14736:107877 327.15072:0	4545983	3000539	3536177	15095	7183	10094	14619	17527	13497	33104	8587	20609	21189	36753	27959	12221	6397	7536	831994	517539	666900
Chlorhexidine	Antiseptics and disinfectants	505.21	[M+H]+	99.4	505.20963:43794 506.21298:0 507.21634:0	21320	16369	63325	8198	9955	105916	15724	819.759	819.759	52981	94986	83361	33518	21108	33877	819.759	19104	819.759	30730	19947	819.759
Ethacridine	Antiseptics and disinfectants	254.118	[M+H]+	99.9	254.1179:3049048 255.12125:111497 256.12461:83824	96971	6755	16808	475191	242705	579286	11352944	12815580	17353018	1236522	1275646	1338172	879509	310615	890319	141185	295952	32765	2569999	2963351	2900824
Xibornol	Antiseptics and disinfectants	259.191	[M+H]+	99.4	259.19077:200078 260.19412:0 261.19748:0	865571	907534	189347	80358	58738	218219	20865	126710	21288	37011	35864	97371	37405	29866	53453	42312	67902	50504	89147	99724	68521
Benzoylpas	Benzoic acids	258.066	[M+H]+	99.8	258.06558:177859 259.06893:19583 260.07229:0	24466	353.883	8022	353.883	353.883	353.883	222317	1361602	593942	353.883	3539	353.883	353.883	353.883	353.883	353.883	353.883	353.883	125995	24412	102500
Chartreusin	Benzonaphthopyranone	641.167	[M+H]+	98.3	641.16663:596882 642.16998:100740 643.17334:0	1917.46	1917.46	1917.46	1917.46	1917.46	1917.46	1917.46	1917.46	1917.46	1917.46	1917.46	1917.46	4499792	69957	67768	297963	19175	21338	1917.46	1917.46	1917.46
Sulochrin	Benzophenone	333.061	[M+H]+	91.8	333.06073:100360 334.06408:0 335.06744:27930	72301	10543	66231	3809	19770	298.446	301147	183577	247051	2984	5950	7001	298.446	298.446	298.446	298.446	8989	12182	9304	298.446	298.446
Herbimycin A	Benzoquinoid ansamycin	575.257	[M+H]+	90.6	575.25714:41603 576.26049:29628 577.26385:0	40931	74676	70600	60507	68852	18319	67488	133564	49810	76842	29254	35231	98996	96392	69946	78220	70730	79679	89789	113474	97227
Biapenem	Carbapenems	351.112	[M+H]+	99.5	351.11188:74875 352.11523:0 353.11859:0	38117	34455	27940	172980	155047	25428	279162	101432	17564	242944	58537	45350	6942	8862	8021	7385	694.196	7835	21155	54786	59057
Carpetimycin A	Carbapenems	343.097	[M+H]+	99.1	343.09732:109916 344.10067:0 345.10403:0	213991	369265	514285	344339	411117	589341	191881	142101	275689	566864	407390	218191	404362	324535	404841	376570	231159	360407	231628	536658	485683
Carpetimycin B	Carbapenems	423.064	[M+H-H2O]+	96	423.06445:776679 424.0678:111985 425.07116:280150	32565	97735	14650	158434	38854	71556	38372	46934	108462	26128	11588	13450	2311420	1339349	2394613	1223798	2466113	2525469	855179	957458	1021552
Imipenem/Cilastatin	Carbapenems	300.091	[M+H]+	99.9	300.0914:109479 301.09475:0 302.09811:0	200558	142868	178451	190425	117926	170455	617137	108594	267947	115416	107698	179026	157112	192034	115500	294166	63094	195097	211732	443223	387559
Meropenem	Carbapenems	384.145	[M+H]+	99.6	384.1452:60821 385.14855:0 386.15191:0	700.339	700.339	700.339	700.339	700.339	700.339	9871	700.339	7835	700.339	7003	700.339	186692	292894	46447	137312	109857	139320	11453	41805	700.339
Panipenem	Carbapenems	340.124	[M+H]+	99.5	340.12408:53769 341.12743:0 342.13079:29305	298.447	298.447	9223	23334	13845	46471	37395	98622	141948	8103	42962	27959	13323	4937	24752	2984	298.447	298.447	5053	298.447	12443
Ritipenem	Carbapenems	289.04	[M+H]+	100	289.04016:462199 290.04351:86118 291.04687:0	2586746	2493918	2108199	772.405	772.405	7724	8583	772.405	772.405	772.405	772.405	772.405	772.405	772.405	14970	772.405	772.405	772.405	77763	352992	292730
Rtipenem acoxil	Carbapenems	361.06	[M+H]+	99.4	361.05951:197819 362.06286:0 363.06622:35582	81102	13081	10202	16962	3991	399.053	465053	423829	485118	399.053	399.053	399.053	399.053	6050	9931	399.053	11163	399.053	399.053	8080	12370
Mupirocin	Carboxylic acids	501.311	[M+H]+	98.5	501.3107:173899 502.31405:41850 503.31741:0	3071.57	3071.57	3071.57	3071.57	3071.57	3071.57	522207	1068127	895337	3071.57	3071.57	3071.57	3071.57	3071.57	3071.57	3071.57	3071.57	3071.57	53474	78271	30716
Monensin	Carboxylic polyeters	671.414	[M+H]+	97.6	671.41388:293476 672.41723:92299 673.42059:0	616.451	616.451	6165	616.451	6323	616.451	301564	1426611	1074954	616.451	616.451	616.451	616.451	7862	616.451	26399	8049	6208	19332	63944	42593
7-Aminocephalosporanic acid	Cephalosporins	273.033	[M+H]+	98.1	273.03275:198653 274.0361:0 275.03946:340559	1412720	655984	702256	511.986	511.986	7520	511.986	107402	34631	511.986	5722	511.986	511.986	6400	7291	511.986	5120	6944	207886	120219	44121
7-Aminodesacetoxycephalosporanic acid	Cephalosporins	215.024	[M+H]+	97.1	215.02414:978698 216.02749:312167 217.03085:45097	1253410	1810527	4602392	5576	475.679	9960	6089	6635	15428	475.679	6633	5758	5777	23423	475.679	10176	4757	6202	2149469	4974476	3005904
Cefacetrile	Cephalosporins	340.039	[M+H]+	98.1	340.0386:483548 341.04195:64464 342.04531:148600	2772204	2698048	2591720	8583	762.233	762.233	762.233	762.233	762.233	762.233	762.233	762.233	762.233	762.233	762.233	7622	762.233	762.233	297199	281712	160998
Cefaclor	Cephalosporins	368.012	[M+H]+	93.2	368.01245:116246 369.0158:0 370.01916:0	467395	457965	516755	6236	623.574	623.574	623.574	101075	9021	623.574	623.574	623.574	623.574	623.574	623.574	623.574	623.574	623.574	42957	88707	64807
Cefalex	Cephalosporins	462.189	[M+H]+	92.8	462.189:99140 463.19235:232682 464.19571:0	56715	123346	128306	4831	427.799	427.799	427.799	427.799	4278	427.799	427.799	427.799	427.799	10925	427.799	41672	427.799	21259	22761	427.799	41879
Cefalexin	Cephalosporins	348.112	[M+H]+	96.7	348.1123:217747 349.11565:29603 350.11901:0	586784	483133	1010328	1300371	640022	661477	684118	497947	689301	871297	1232361	573288	733440	1193760	1075801	953626	1190838	645634	1065173	1302731	1353918
Cefaloglycin	Cephalosporins	406.073	[M+H]+	93.4	406.073:68265 407.07635:0 408.07971:40073	7024	520.437	520.437	520.437	5204	520.437	143422	162076	154643	520.437	520.437	6980	23757	16963	10558	21003	113109	17187	21917	27948	17587
Cefazolin	Cephalosporins	455.013	[M+H]+	96.6	455.0126:336706 456.01595:76227 457.01931:146757	15487	310.801	15463	4399	310.801	3108	7105	5079	6623	310.801	310.801	310.801	597724	352911	660082	427557	1256959	801412	202418	253271	317976
Cefditoren	Cephalosporins	507.026	[M+H]+	94.2	507.02631:82096 508.02966:0 509.03302:40150	566.944	566.944	9530	566.944	5669	5893	566.944	566.944	566.944	566.944	566.944	566.944	129027	15111	124151	44475	109036	96565	21911	30186	41544
Cefivitril	Cephalosporins	453.985	[M+H]+	80.4	453.98502:57579 454.98837:0 455.99173:0	66789	29849	81085	32675	54599	43372	40192	64249	27618	52436	73414	182022	45443	54834	72293	119995	39185	231240	95028	158825	80914
Cefodizime	Cephalosporins	585.044	[M+H]+	97	585.04358:527621 586.04693:77056 587.05029:43633	29545	676.479	8036	82140	6765	676.479	16336	676.479	676.479	676.479	676.479	676.479	1436443	184610	862757	380872	550964	493033	249964	317364	300370
Ceforanide	Cephalosporins	520.135	[M+H]+	88.9	520.13477:108239 521.13812:0 522.14148:0	905.896	905.896	905.896	905.896	905.896	905.896	332268	181086	373164	905.896	905.896	905.896	10177	905.896	905.896	905.896	905.896	905.896	10313	27147	9059
Cefpodoxime proxetil	Cephalosporins	558.13	[M+H]+	98.9	558.12952:33938 559.13287:0 560.13623:0	14565	1445.11	1445.11	36303	16118	14451	1445.11	1445.11	1445.11	1445.11	1445.11	1445.11	1445.11	1445.11	1445.11	1445.11	1445.11	18463	1445.11	1445.11	1445.11
Cefquinom	Cephalosporins	529.16	[M+H]+	88.8	529.15961:63898 530.16296:0 531.16632:0	43679	18333	68352	417.666	4177	417.666	417.666	417.666	417.666	417.666	417.666	417.666	417.666	417.666	417.666	49132	417.666	417.666	417.666	417.666	417.666
Cefroxadine	Cephalosporins	366.103	[M+H]+	100	366.10303:194979 367.10638:68499 368.10974:0	958370	344142	126573	771.167	771.167	771.167	771.167	26899	73985	771.167	8659	771.167	14960	771.167	8242	8067	15956	771.167	7712	47269	64713
Cefsulodin	Cephalosporins	533.03	[M+H]+	84.4	533.02985:353169 534.0332:68178 535.03656:0	609.997	14603	12308	32503	6100	6523	609.997	609.997	16832	609.997	609.997	609.997	1086331	122954	613540	349892	548100	539163	236312	262110	259457
Ceftazidime	Cephalosporins	547.121	[M+H]+	94.5	547.12122:16382 548.12457:0 549.12793:0	1666.27	1666.27	17095	1666.27	1666.27	1666.27	16852	16663	17523	1666.27	1666.27	1666.27	1666.27	1666.27	1666.27	1666.27	1666.27	1666.27	21154	1666.27	1666.27
Cefteram	Cephalosporins	480.103	[M+H]+	93.9	480.10294:56560 481.10629:0 482.10965:0	52223	60504	46397	53485	2494.27	2494.27	2494.27	24943	2494.27	2494.27	37186	2494.27	2494.27	2494.27	2494.27	2494.27	2494.27	2494.27	2494.27	2494.27	2494.27
Ceftezole	Cephalosporins	441.036	[M+2H]2+	95.2	441.03571:366882 442.03906:73981 443.04242:0	7764	27797	13967	47966	11879	656.662	656.662	6567	656.662	10583	656.662	656.662	799979	394938	914431	577059	1345780	1012384	240887	331169	432220
Ceftiofur	Cephalosporins	524.017	[M+H]+	98.2	524.0174:31399 525.02075:0 526.02411:18453	730.386	7304	730.386	730.386	730.386	730.386	730.386	730.386	730.386	730.386	730.386	730.386	116403	70342	80107	28194	81008	56867	25741	26627	15242
Ceftizoxime	Cephalosporins	384.081	[M+H]+	82.5	384.08142:101768 385.08477:0 386.08813:0	12301	11678	88126	11991	837.527	837.527	19378	16764	18678	837.527	837.527	837.527	321813	8375	205604	121320	81653	168673	63178	67115	78440
Cefuracetime	Cephalosporins	424.067	[M+H]+	99.1	424.06735:111781 425.0707:250260 426.07406:25045	459.97	459.97	459.97	4600	459.97	459.97	459.97	459.97	459.97	459.97	459.97	459.97	308056	98243	283376	76988	254322	254046	64068	56956	76595
Cefuroxim	Cephalosporins	425.061	[M+H]+	98.9	425.06119:260779 426.06454:42101 427.0679:235903	393.355	393.355	21847	23282	7903	3934	393.355	393.355	23977	393.355	393.355	393.355	694699	319007	766004	353558	721401	688509	145424	282157	235545
Cefuroxime pivoxetil	Cephalosporins	569.146	[M+H]+	99.9	569.14575:767794 570.1491:147748 571.15246:0	5629	510.088	5341	510.088	510.088	510.088	510.088	6562	11836	510.088	510.088	510.088	4817348	68568	130832	191161	36474	5101	510.088	510.088	510.088
Cephaloridine	Cephalosporins	416.047	[M+H]+	96.2	416.04703:37162 417.05038:96494 418.05374:12117	57573	23954	124737	157564	70435	103059	90586	46702	41646	120916	45737	156020	52201	51101	49702	130712	99484	140036	34682	71583	123899
Cephalosporin C	Cephalosporins	416.087	[M+H]+	96.8	416.08688:36600 417.09023:0 418.09359:0	7090	29587	18566	35110	59405	43832	30969	17487	62512	42832	75443	28512	8730	23174	36320	22693	18284	18251	10077	15375	63965
Cephalothin	Cephalosporins	397.055	[M+H]+	99	397.05466:60830 398.05801:0 399.06137:0	751.803	751.803	751.803	751.803	751.803	751.803	50138	54869	105770	751.803	7518	751.803	81946	152398	26448	86958	162442	48093	28819	751.803	52221
Cephradine	Cephalosporins	350.139	[M+H]+	91.9	350.13922:854600 351.14257:224874 352.14593:32238	3523026	4481877	4338185	4160780	4756674	4024906	4546098	4252908	5114900	4686369	4609738	4450263	4261072	4396656	3824690	4456392	4084583	4594117	1568844	4110319	4591672
Aureothricin	Dithiolopyrrolones	243.019	[M+H]+	100	243.01927:924467 244.02262:82229 245.02598:34113	3190172	3209781	3281777	547.569	547.569	5694	6799	17308	547.569	547.569	5592	547.569	5636	5476	5933	547.569	6245	5538	2045051	2831821	6427626
Amifloxacin	Fluoroquinolones	335.147	[M+H]+	99.9	335.14682:190846 336.15017:0 337.15353:0	460062	407867	684878	138483	951408	300418	217811	131687	665901	368078	908298	436048	182136	88040	509101	110019	248793	270041	360552	524501	468082
Balofloxacin	Fluoroquinolones	390.177	[M+H]+	99.5	390.17715:63268 391.1805:0 392.18386:0	333.025	66406	173154	6011	32534	5142	7887	6574	29244	40866	8068	21775	333.025	3330	333.025	333.025	333.025	333.025	129901	113790	150792
Ciprofloxacin	Fluoroquinolones	332.144	[M+H]+	98.8	332.14426:415713 333.14761:165029 334.15097:36508	1674667	1328664	1619258	639.828	639.828	6788	6398	25186	639.828	7554	639.828	639.828	7396	639.828	639.828	7565	7511	639.828	128653	83048	142518
Clinafloxacin	Fluoroquinolones	366.09	[M+H]+	99.8	366.08978:90407 367.09313:0 368.09649:0	117374	123000	252792	7685	8165	11441	6344	8112	634.374	634.374	7865	14854	634.374	8894	36268	19175	11705	8181	25572	43156	21286
Danofloxacin	Fluoroquinolones	358.165	[M+H]+	97.5	358.16452:28299 359.16787:0 360.17123:0	721.74	721.74	721.74	8172	721.74	721.74	47859	39697	20418	721.74	721.74	721.74	7217	721.74	7476	8732	721.74	721.74	721.74	12307	22843
Difloxacin	Fluoroquinolones	400.153	[M+Na]+	98.2	400.15271:133160 401.15606:47614 402.15942:0	220636	287502	346432	449402	366111	148436	430842	509611	309711	380657	361201	224966	493238	527528	308575	463501	478505	437083	325557	458487	504132
Enoxacin	Fluoroquinolones	321.131	[M+H]+	99.9	321.13071:99740 322.13406:36296 323.13742:53948	94556	95255	113803	47858	49902	409718	32244	28864	101492	314781	411656	171735	100609	149158	95896	85672	62930	62505	105768	261642	215907
Enrofloxacin	Fluoroquinolones	360.176	[M+H]+	98.7	360.17569:54667 361.17904:24466 362.1824:0	17368	72724	50892	648.908	13360	648.908	133598	59387	62163	6497	648.908	648.908	6489	648.908	648.908	648.908	7366	648.908	15639	648.908	18076
Fleroxacin	Fluoroquinolones	370.094	[M+H]+	88.5	370.09387:37546 371.09722:0 372.10058:0	30060	62227	77199	47063	19076	29659	29902	54287	30985	45843	59846	17272	45144	24690	14171	29209	11012	17707	27387	8130	20106
Flumequine	Fluoroquinolones	262.087	[M+H]+	99.5	262.08658:162194 263.08993:52590 264.09329:0	52177	113046	57233	346271	431338	48615	392479	225874	149128	224292	101629	60281	7900	29430	79511	218499	58462	300962	275785	315920	109047
Fluorchinolone	Fluoroquinolones	453.194	[M+H]+	99.3	453.19406:38966 454.19741:0 455.20077:89145	19891	15824	48652	1148	1148	14826	1148	1148	1148	53133	38613	20534	11480	31541	15281	1148	18314	1148	46070	21020	16754
Gatifloxacin	Fluoroquinolones	376.172	[M+H]+	98	376.17203:64574 377.17538:0 378.17874:0	17331	5502	29691	214096	292329	216057	102744	27812	126229	215763	215818	127127	5982	58799	351.849	3518	351.849	155711	54606	39291	87308
Levofloxacin	Fluoroquinolones	362.137	[M+H]+	99.5	362.13675:315638 363.1401:79488 364.14346:0	1010.43	1010.43	1010.43	12121	1010.43	1010.43	21957	10104	1010.43	1010.43	1010.43	1010.43	1076884	633257	511237	1624369	1287713	232508	294797	260470	161011
Lomefloxacin	Fluoroquinolones	352.134	[M+H]+	99.7	352.13364:28632 353.13699:26076 354.14035:0	26961	42521	17505	41650	42231	20328	23386	704.01	45251	29877	20550	46179	7040	42258	31341	12185	11924	17652	12544	37403	23698
Marbofloxacin	Fluoroquinolones	363.136	[M+H]+	99.8	363.13638:82902 364.13973:31555 365.14309:0	477.657	5087	5150	5274	5463	477.657	372036	285214	125556	477.657	4777	5364	477.657	17739	27683	477.657	7935	4790	477.657	18776	7975
Moxifloxacin	Fluoroquinolones	402.192	[M+H]+	97.4	402.19153:32222 403.19488:0 404.19824:0	565.058	565.058	565.058	565.058	5651	565.058	16187	37310	49412	565.058	565.058	565.058	9930	7410	565.058	7778	565.058	565.058	565.058	18815	565.058
Nadifloxacin	Fluoroquinolones	361.142	[M+H]+	99.3	361.14154:34601 362.14489:14283 363.14825:0	224046	93256	105237	21747	12915	12645	475016	919232	885961	3422	3147	12610	9612	5211	7542	11188	11487	4544	128956	120820	58453
Norfloxacin	Fluoroquinolones	320.134	[M+H]+	100	320.13379:352727 321.13714:26645 322.1405:0	1349242	1185738	1161762	714.972	714.972	714.972	11865	714.972	10966	714.972	714.972	714.972	7150	714.972	8870	10562	30720	714.972	72989	130540	94507
Orbifloxacin	Fluoroquinolones	396.159	[M+H]+	97.3	396.15921:14030 397.16256:0 398.16592:0	1186.3	1186.3	1186.3	1186.3	1186.3	1186.3	13269	14173	11863	1186.3	1186.3	15008	1186.3	12312	14229	1186.3	1186.3	1186.3	17169	1186.3	1186.3
Pazufloxacin	Fluoroquinolones	319.131	[M+H]+	92.1	319.13065:167001 320.134:29215 321.13736:0	5866	5743	7980	567.347	5673	5957	796863	429115	846511	22233	7696	567.347	11276	69195	16611	6573	6697	6793	92501	86670	23397
Pefloxacin	Fluoroquinolones	334.156	[M+H]+	99.5	334.15582:205568 335.15917:74352 336.16253:61152	5930	5476	6046	31201	35166	23263	435232	681797	835952	45395	46083	62656	547.555	14698	547.555	547.555	547.555	547.555	140420	110989	154134
Rufloxacin	Fluoroquinolones	364.107	[M+H]+	100	364.1073:71840 365.11065:0 366.11401:0	87366	30872	632.56	147383	142870	71256	75575	107757	22864	79821	62920	17871	632.56	9818	632.56	632.56	6326	632.56	52648	38549	14064
Sparfloxacin	Fluoroquinolones	393.159	[M+H]+	99.4	393.15894:43113 394.16229:815581 395.16565:182669	608.794	608.794	6365	26122	6837	77913	16499	608.794	68480	111752	37953	58541	7386	6901	8589	7256	608.794	6088	91971	45070	63438
Temafloxacin	Fluoroquinolones	418.121	[M+H]+	99	418.12079:138431 419.12414:40586 420.1275:0	509.744	509.744	5097	5662	509.744	509.744	348273	526810	492705	509.744	509.744	509.744	509.744	509.744	51430	509.744	509.744	509.744	62112	34723	28291
Trovafloxacin	Fluoroquinolones	417.128	[M+H]+	96.9	417.12753:330144 418.13088:0 419.13424:0	8596	699.785	10397	9466	699.785	699.785	77315	815980	1173024	6998	699.785	699.785	298638	8959	8079	699.785	9255	7967	241389	132148	108971
Chrysomycin A	Glycosides	509.151	[M+H]+	95	509.15094:34680 510.15429:0 511.15765:0	14453	926.723	926.723	926.723	926.723	21058	926.723	926.723	15783	17192	19081	41906	926.723	15306	926.723	10792	926.723	9267	27228	926.723	27923
Chrysomycin B	Glycosides	497.199	[M+H]+	93.4	497.19888:280615 498.20223:0 499.20559:0	1203643	605872	1017806	11177	13501	27573	639.491	639.491	6457	639.491	639.491	639.491	639.491	639.491	6395	639.491	639.491	639.491	112411	127817	100811
Sordarin	Glycosides	493.282	[M+H]+	99	493.28186:116568 494.28521:0 495.28857:0	234848	232459	71687	806.004	806.004	806.004	316859	532041	200574	806.004	806.004	8060	104635	9556	32833	412635	268049	89897	89940	137480	86578
Platensimycin	Hydroxybenzoic acid derivatives	442.191	[M+H]+	98.5	442.1907:376206 443.19405:131286 444.19741:0	1854944	1901460	1709803	764.008	764.008	764.008	481577	540294	186160	764.008	764.008	764.008	764.008	764.008	764.008	7640	764.008	764.008	394603	301690	315729
2-Nitroimidazole	Imidazoles	114.061	[M+H]+	86.6	114.06113:249869 115.06448:213546 116.06784:59646	130000	105139	34237	193192	328205	62728	184237	348032	988119	256048	149814	180865	161716	174592	144575	203237	185517	174262	59630	152281	184126
Clotrimazole	Imidazoles	345.105	[M+H]+	99.9	345.10544:295905 346.10879:0 347.11215:0	740.234	740.234	8044	740.234	7463	740.234	54308	665498	1902766	740.234	740.234	740.234	105619	10102	7402	740.234	8202	740.234	81056	92028	114457
Dimetridazole	Imidazoles	142.052	[M+H]+	99.5	142.05202:6776502 143.05537:6176408 144.05873:26199974	4513036	6109934	5910450	1555658	1325266	1169994	979686	832897	666318	1991022	1337969	1131636	7427110	16758702	24639026	30829328	38406684	24066204	11952186	13308116	8987828
Hydroxymetronidazole	Imidazoles	188.069	[M+H]+	98.6	188.06883:376035 189.07218:137716 190.07554:20380	424740	448250	488130	1126214	1431256	51106	2297238	857280	803135	177047	105733	127534	67930	54813	146127	304077	9944	232165	19047	94073	166553
Metrasil	Imidazoles	309.041	[M+H]+	99.2	309.0412:74523 310.04455:0 311.04791:0	6948	13318	375.814	4326	3758	4726	18465	25807	22083	5966	375.814	375.814	221518	100717	83716	8595	375.814	11767	9600	375.814	375.814
Miconazole	Imidazoles	414.99	[M+H]+	99.3	414.99026:77086 415.99361:0 416.99697:0	10888	9854	419.485	20077	4195	419.485	140437	143158	122688	419.485	419.485	419.485	419.485	419.485	419.485	419.485	419.485	419.485	419.485	419.485	419.485
Ronidazole	Imidazoles	201.087	[M+H]+	90	201.08719:130972 202.09054:221537 203.0939:261605	313177	214969	215144	131022	327218	212748	45162	353406	113075	458369	593574	259961	491640	686304	562256	398605	439964	155825	414547	492121	419239
Rebeccamycin	Indolocarbazoles	570.038	[M+H]+	86.9	570.03827:41198 571.04162:0 572.04498:0	3202.65	3202.65	3202.65	3202.65	3202.65	33742	3202.65	3202.65	3202.65	44068	32027	35389	3202.65	3202.65	3202.65	3202.65	3202.65	3202.65	3202.65	3202.65	3202.65
Staurosporine	Indolocarbazoles	467.217	[M+H]+	97	467.21658:193842 468.21993:0 469.22329:0	215366	135017	336053	6111.6	6111.6	6111.6	6111.6	6111.6	6111.6	6111.6	6111.6	6111.6	6111.6	6111.6	6111.6	6111.6	6111.6	6111.6	6111.6	61116	6111.6
Ascochlorin	Isoprenoids	405.189	[M+H]+	98.1	405.18924:63548 406.19259:33642 407.19595:0	7478	7056	30765	19752	9890	36260	705.62	125145	35506	19683	22952	44252	16206	21393	8412	11756	8742	705.62	11211	9570	11079
Methylisothiazolinone	Isothiazolinones	116.002	[M+H]+	99.1	116.0024:4857330 117.00575:0 118.00911:2018307	25833510	31568836	30639484	2451366	2224270	1674132	4705816	5711014	3958170	3462846	2501295	1992946	5997422	9354031	10152436	3353491	17524156	19201214	12126936	10383212	10657295
D-(+)-Cycloserine	Isoxazolines	103.051	[M+H-H2O]+	98.9	103.05102:2680306 104.05437:1293240 105.05773:2402917	2908688	5620863	1698755	669309	609661	646226	632414	1209267	324446	327904	252850	385561	5025526	6956958	5227997	4784941	10283617	8315792	2490084	6047194	1376954
Clindamycin	Lincosamides	425.215	[M+H]+	88.8	425.215:1340870 426.21835:315310 427.22171:55670	6661936	9062334	6493028	377680	352772	196211	1841702	1778205	2611344	387556	290751	343788	999026	554817	361320	1604838	2086644	2822152	1851810	2498915	2320446
Lincomycin	Lincosamides	407.206	[M+H]+	99.3	407.20551:30760 408.20886:0 409.21222:295900	49690	32098	25263	56801	27700	44546	64330	42894	21856	53878	14292	53306	19904	15491	33749	20288	35658	7036	33669	24091	14201
Lincomycin B	Lincosamides	393.195	[M+H]+	99.7	393.19528:189835 394.19863:0 395.20199:0	521515	377237	235786	135829	161652	553530	43689	137504	138484	485893	168456	649470	160052	237245	323504	106989	514879	226498	411146	479597	568904
Pirlimycin	Lincosamides	411.166	[M+H]+	100	411.16562:66057 412.16897:0 413.17233:0	192762	108503	45592	658.215	658.215	6582	658.215	6673	9708	658.215	11391	8010	658.215	658.215	10088	658.215	9171	8511	8748	658.215	8149
N-desmethylclindamycin sulfoxide	Lincosamides	427.167	[M+H]+	99.8	427.16721:115895 428.17056:28296 429.17392:0	221213	460086	393278	304214	326951	338168	360427	168015	197472	364478	351471	374207	319572	378360	443375	198597	108240	313786	241209	427855	249284
4'-Deoxycirramycin A1	Macrolides	582.37	[M+Na]+	98	582.3703:250048 583.37365:40622 584.37701:0	634572	551463	607362	79931	69924	1612546	184566	56021	669958	1805508	1437890	1587246	463272	907621	603290	58261	1126326	75970	829956	503869	533922
Amphotericin B	Macrolides	924.479	[M+H]+	99.2	924.47894:51062 925.48229:0 926.48565:0	20983	782.214	782.214	10952	782.214	782.214	782.214	782.214	782.214	782.214	7822	9780	782.214	782.214	782.214	782.214	782.214	782.214	41112	70492	30226
Antimycin A1	Macrolides	549.25	[M+H]+	94.4	549.24963:50060 550.25298:0 551.25634:0	127990	206504	166494	318.428	318.428	318.428	37014	148329	89855	318.428	318.428	318.428	3184	318.428	318.428	318.428	318.428	318.428	16719	6918	32573
Antimycin A3/Blastmycin	Macrolides	521.245	[M+H]+	99.8	521.24542:69007 522.24877:0 523.25213:0	37290	86240	76034	145795	147503	125287	73266	132065	87841	174936	165937	192837	109736	103161	115489	194711	102686	165800	32452	176437	208427
Avermectin B1b	Macrolides	859.474	[M+H-H2O]+	99.1	859.47412:118116 860.47747:0 861.48083:0	5351.64	5351.64	5351.64	53516	5351.64	5351.64	5351.64	5351.64	5351.64	126347	5351.64	64467	5351.64	5351.64	5351.64	5351.64	5351.64	5351.64	61018	63038	85702
Azithromycin	Macrolides	749.54	[M+H]+	90.6	749.53979:105156 750.54314:50303 751.5465:6595	143317	319450	272977	287128	310355	397783	883692	576102	522587	431941	437658	376448	278234	328144	247464	532166	314141	240713	376011	497620	508747
Borrelidin	Macrolides	490.344	[M+H]+	89	490.34402:47132 491.34737:0 492.35073:0	169370	77845	81503	6378	22094	6112	11309	22716	21372	13115	5125	6049	141296	12587	50640	17047	8252	7650	47277	19005	28748
Brefeldin A	Macrolides	281.173	[M+H]+	99.7	281.17273:123932 282.17608:0 283.17944:0	576525	640089	373389	7933	47522	13828	18004	19584	7328	8226	8392	23419	52810	6940	6280	18674	175786	18040	17747	43400	61490
Carbomycin B	Macrolides	826.459	[M+ACN+H]+	99.2	826.45856:1035193 827.46191:261465 828.46527:35668	2335776	2156000	2026008	2811443	4761547	2326044	5707792	2587823	2846651	3298271	5036676	3182800	1462542	3710962	2427121	3354228	4221945	3128302	3690878	3830420	3710562
Clarithromycin	Macrolides	748.485	[M+H]+	99.3	748.48547:158973 749.48882:55972 750.49218:0	48533	133779	27605	782.156	782.156	782.156	42901	413831	743576	782.156	782.156	7822	115121	782.156	27110	634469	88147	448322	90369	72707	84614
Concanamycin A	Macrolides	866.534	[M+H]+	97.5	866.53387:54072 867.53722:0 868.54058:0	128637	107142	88978	138686	120373	91919	273350	59124	39829	130344	63989	52150	49181	113093	65062	49436	93927	68869	51231	123307	128152
Ebrimycin	Macrolides	1078.68	[M+H-H2O]+	81.7	1078.68188:67755 1079.68523:0 1080.68859:0	27262	31855	56560	111415	97389	83085	21547	21936	17618	110145	97136	49227	53187	111073	83838	45039	190865	66174	47556	164023	66135
Erythromycin	Macrolides	734.458	[M+H]+	99.5	734.45813:52874 735.46148:15195 736.46484:0	40756	185723	116224	2876	1889	130114	222326	22326	66981	248690	37420	113819	22895	52712	127878	3271	67406	1530	69966	99551	102968
Erythromycin 2'-stearate	Macrolides	1000.74	[M+H]+	94.7	1000.74481:169119 1001.74816:63384 1002.75152:87711	20930	2092.98	2092.98	154244	134995	165822	198755	160378	168911	151063	159726	125810	208861	449222	370065	203066	195123	170121	152830	186309	178958
Erythromycin B	Macrolides	718.463	[M+H]+	99.5	718.46307:64095 719.46642:16428 720.46978:0	70287	145566	78567	22522	4987	113287	366611	26838	119178	269397	52907	95847	17264	65490	114736	63800	69291	42432	128975	112636	119479
Geldanamycin	Macrolides	561.283	[M+H]+	99	561.28296:70731 562.28631:0 563.28967:0	110577	17564	112210	65879	169565	173707	88812	9368	57696	95265	248351	227617	45946	96307	172213	38715	166648	52966	62866	113188	90726
Ikarugamycin	Macrolides	479.28	[M+H]+	99.8	479.28043:460410 480.28378:157633 481.28714:43159	1637091	1816610	1560898	1184540	1350102	2601345	2104799	669197	2656850	2786301	2448080	2157181	701319	1886320	1576365	1049098	2048647	716767	1521263	1757211	1809347
Lagosin	Macrolides	671.395	[M+H]+	99.7	671.3949:738785 672.39825:671360 673.40161:146319	1877036	2493509	2370306	2255329	2693814	1283218	4955678	1082058	2652386	3903400	4045543	3978241	635573	3376521	959497	1792041	2621477	2248579	2706206	3311369	3235544
Milbemycin A3	Macrolides	529.274	[M+2H]2+	89	529.27356:227082 530.27691:0 531.28027:0	662.28	61722	30190	662.28	662.28	662.28	84813	179946	268289	662.28	6623	10055	1003177	10347	67153	231580	262890	120765	137693	111619	97229
Milbemycin D	Macrolides	557.347	[M+H]+	99.3	557.34692:217690 558.35027:32898 559.35363:0	563612	876922	519434	797252	950421	693344	837898	152358	256960	890052	1197461	1237450	643734	965728	888956	778572	430032	394985	900016	968074	590374
Nonactin	Macrolides	737.43	[M+H]+	98.3	737.43036:67928 738.43371:0 739.43707:0	42120	4212.03	4212.03	4212.03	4212.03	4212.03	4212.03	4212.03	4212.03	4212.03	51413	63389	43879	64699	4212.03	4212.03	4212.03	4212.03	75765	179932	88216
Oleandomycin	Macrolides	688.422	[M+H]+	99.7	688.42151:786972 689.42486:493745 690.42822:100712	1553099	2555775	3106160	4081149	1721485	5091268	5425812	675733	1316585	5756586	4870138	4214192	2727540	2594450	2099373	3014711	4563518	2686700	3291626	4230320	4017720
Oligomycin B	Macrolides	805.493	[M+H]+	99	805.49304:53830 806.49639:0 807.49975:0	154592	178326	62259	7645	76179	185923	99051	14626	77262	167842	134216	156352	6309	45917	106272	21534	86398	16334	140931	76088	112125
Oligomycin D	Macrolides	777.477	[M+H]+	91.5	777.47736:362724 778.48071:124149 779.48407:0	1100314	798740	1527503	1768610	719484	1129300	1735848	420308	918347	1006250	1526760	748947	459084	1248344	1110167	1108157	947383	849583	1948175	1197116	1704437
Pikromycin/Amaromycin	Macrolides	526.338	[M+H]+	99.4	526.33813:50314 527.34148:0 528.34484:0	18916	30224	767.528	102974	43661	30320	25781	20250	767.528	84086	67621	28289	767.528	767.528	767.528	767.528	7675	767.528	10144	767.528	767.528
Pimaricin/Natamycin	Macrolides	666.327	[M+H]+	94.9	666.32727:139653 667.33062:39653 668.33398:0	477756	174610	265222	355702	616688	494422	301609	54715	168878	607254	539848	194492	269174	452453	355804	69651	268727	107804	491151	110046	325877
Radicicol	Macrolides	365.088	[M+H]+	97.3	365.08795:475617 366.0913:69006 367.09466:0	1539686	2041288	2162544	305288	112235	320536	236555	190635	154630	133186	209860	239394	264428	224200	309787	148189	82837	252893	511505	1138334	995366
Rapamycin/Sirolimus	Macrolides	914.512	[M+H]+	84.2	914.51196:466397 915.51531:170064 916.51867:34884	437146	707922	687637	1230412	1873492	1787164	2764047	1476731	678060	682095	1369849	1508830	826630	1339834	1344848	1096160	550008	951578	668421	1627777	1267186
Spiramycin	Macrolides	885.484	[M+H]+	86.1	885.48431:41877 886.48766:0 887.49102:0	1041.14	1041.14	1041.14	21290	1041.14	10411	15813	1041.14	1041.14	1041.14	1041.14	1041.14	10713	44796	40814	1041.14	21252	1041.14	1041.14	1041.14	1041.14
Spiramycin I	Macrolides	843.558	[M+2H]2+	83.8	843.55817:43516 844.56152:0 845.56488:0	9318	916.328	916.328	46549	13323	13592	19144	9163	916.328	916.328	916.328	916.328	916.328	10547	916.328	31086	916.328	25646	32262	916.328	916.328
Virginiamycin S1	Macrolides	824.35	[M+H]+	99.8	824.3501:42418 825.35345:0 826.35681:0	1094.48	1094.48	10945	1094.48	1094.48	1094.48	1094.48	15738	1094.48	1094.48	1094.48	1094.48	45374	19113	38184	1094.48	1094.48	1094.48	1094.48	1094.48	1094.48
8-Deoxy-amphotericin B	Macrolides	908.553	[M+H]+	64.6	908.55273:242287 909.55608:128942 910.55944:43201	467734	351438	421189	650688	875942	529954	638495	165994	659994	532764	321931	324628	219529	296556	620889	112377	254879	409807	579778	768594	223086
Ambrettolide	Macrolides	253.216	[M+H]+	100	253.21628:118592 254.21963:0 255.22299:0	11304	1130.36	17909	35438	21585	16535	136383	119191	55299	38092	18880	23942	238602	114926	406533	57078	356580	225594	50335	109490	67351
Antimycin A2	Macrolides	535.272	[M+H]+	100	535.27155:1911810 536.2749:744204 537.27826:8544796	991505	469070	868340	106581	56091	132064	6300173	17505224	14831333	44569	71011	53431	96824	31518	60815	100749	2399	1734	1299665	1321907	1838637
Clarithromycin N-Oxide	Macrolides	764.471	[M+H]+	98.6	764.47076:200668 765.47411:164881 766.47747:0	1195.39	1195.39	1195.39	1195.39	1195.39	1195.39	1195.39	1195.39	11954	19507	1195.39	1195.39	117660	208994	936530	153512	935716	12498	61268	165199	31036
Cyanolide A	Macrolides	833.529	[M+2H]2+	81.4	833.52905:31047 834.5324:0 835.53576:0	1810.26	1810.26	20064	1810.26	1810.26	1810.26	1810.26	1810.26	29235	1810.26	1810.26	1810.26	29782	18637	33352	1810.26	1810.26	18103	1810.26	1810.26	1810.26
Descladinose Azithromycin	Macrolides	296.202	[M+H]+	99.9	296.20169:107243 297.20504:0 298.2084:0	20605	53863	62278	14162	51722	31691	16059	70141	14964	18194	4896	22037	154319	382045	48768	574167	299844	191803	45145	60550	173507
dihydroalbocycline	Macrolides	311.222	[M+H]+	100	311.22211:1567150 312.22546:449225 313.22882:131194	55318	44828	30772	20837	23758	15250	1678788	9209047	2354400	10605	8673	17145	11257	39583	209251	15985	25370	15865	794895	994162	763395
Myxovirescin C	Macrolides	610.485	[M+H]+	94.7	610.48456:80473 611.48791:0 612.49127:43034	393.11	393.11	393.11	24851	42189	48220	393.11	393.11	393.11	29316	51824	47474	393.11	108264	20260	113710	147195	41546	3931	393.11	393.11
Roxithromycin	Macrolides	837.592	[M+H]+	64.5	837.5918:111976 838.59515:45342 839.59851:22219	138038	127993	145125	132088	436317	178416	806472	328588	429614	218141	195283	318899	124704	256803	181563	188869	363984	338215	324052	387403	235292
(Z)-Carumonam	Monobactams	467.04	[M+H]+	96	467.04041:76338 468.04376:0 469.04712:37529	25007	10127	560.203	560.203	560.203	560.203	51796	17619	37658	560.203	560.203	560.203	194588	5602	127188	62367	44278	141857	31214	14120	33592
Sulfazecin	Monobactams	397.075	[M+H]+	95.7	397.07526:499652 398.07861:72223 399.08197:0	333.906	333.906	333.906	40751	3339	3672	4894	333.906	4951	20152	9155	333.906	6759	2142900	68600	6450	333.906	333.906	230326	318852	254835
Furazolidone	Nitrofurans	226.012	[M+H]+	92.7	226.01231:792085 227.01566:0 228.01902:355444	1649086	2338986	1521975	4442642	1843229	709750	1197397	2780590	1883402	793570	3769730	2317294	2412366	1284394	2388034	1781679	1804474	1034953	7946140	1537576	3667178
Nitrofurantoin	Nitrofurans	239.048	[M+H]+	98	239.04803:1218278 240.05138:107592 241.05474:868043	5622054	6840867	6349236	227151	175785	347338	354427	247494	125314	94422	210646	197972	132724	198196	349059	123191	88445	185630	1978230	2057309	1968374
Roxarsone	Nitrophenols	263.946	[M+H]+	99.7	263.9462:49578 264.94955:22007 265.95291:0	66841	55308	137288	95509	81862	38056	50177	4454	17865	43937	28762	48378	5766	26500	30090	20637	9880	38061	28603	15495	113056
Acycloguanosine/Aciclovir	Nucleoside analogues	226.108	[M+H]+	95.5	226.10783:355905 227.11118:103419 228.11454:0	35267	67539	37073	22952	26118	14476	1517110	861248	1794403	6854	8467	15411	102510	28161	7088	19056	15727	685.429	108632	161492	165739
Azacytidine	Nucleoside analogues	245.079	[M+H]+	99.9	245.07881:909515 246.08216:219654 247.08552:0	5663362	5208954	5680808	1306846	1092522	3210016	1982093	1462212	1352569	1485664	2408856	2395381	2879941	1387205	2006730	2099793	2874813	1222350	3180754	3567920	2729917
Bacimethrin	Nucleoside analogues	156.042	[M+H]+	92.8	156.04251:2856453 157.04586:208711 158.04922:700001	979523	917163	1134744	4067320	8525439	9158038	1272374	973896	2286522	3459123	8546485	8236728	44598528	27554054	37060028	37270508	72636296	42295560	8066687	9395516	10649106
Blasticidine S	Nucleoside analogues	423.199	[M+H]+	99.9	423.19931:58327 424.20266:0 425.20602:0	112461	82280	42029	53567	135734	50174	35668	10170	79567	26713	89303	95429	78708	119916	121243	28448	154399	43342	47413	106529	129360
Cordycepin	Nucleoside analogues	252.103	[M+H]+	100	252.10258:110955 253.10593:309418 254.10929:25536	270133	31369	7670	25119	8809	8031	10478	140876	132555	22996	39429	28159	28988	22942	23027	125355	32283	23101	45097	51465	98231
Dacarbazine	Nucleoside analogues	183.087	[M+H]+	99.3	183.08679:323078 184.09014:1332253 185.0935:167105	521857	592154	584926	315176	265834	210725	58846	16864	25661	212829	183184	258985	216337	841610	149218	205702	333806	554729	114361	53648	43543
Decoyinine	Nucleoside analogues	280.097	[M+H]+	100	280.09714:47575 281.10049:27925 282.10385:0	31813	97940	70434	30231	35980	59432	43032	28808	53717	34436	27922	27089	25214	62818	131113	60595	24213	75153	75616	42370	69916
Pyrazofurin	Nucleoside analogues	260.081	[M+H]+	100	260.08093:479112 261.08428:103774 262.08764:281575	2133328	2815264	2001625	651.886	6732	651.886	8146	651.886	651.886	651.886	8695	651.886	13732	8366	7045	651.886	14926	6519	622705	1076115	1162107
Sangivamycin	Nucleoside analogues	310.114	[M+H]+	99.1	310.11353:62716 311.11688:0 312.12024:33442	10972	1097.16	1097.16	31490	68445	109454	47483	96123	108288	114329	202295	216636	146455	92849	213447	15299	16405	16043	15472	16891	31495
Toyocamycin	Nucleoside analogues	292.093	[M+CH3OH+H]+	99.4	292.09265:47100 293.096:0 294.09936:59088	7732	7210	13930	59631	94501	96291	55990	34228	59392	104910	74478	129234	77930	92749	78793	13637	10872	6493	29605	2379	20976
Tubercidin	Nucleoside analogues	267.08	[M+H]+	95.4	267.07956:866273 268.08291:60383 269.08627:2178347	5389916	5251288	6436792	64419	161546	59602	93288	65540	101869	155947	172288	101985	170846	154811	90213	105684	177736	56943	2742736	2436792	2329743
Tunicamycin D	Nucleoside analogues	859.447	[M+H]+	99.9	859.44696:41668 860.45031:0 861.45367:0	1998.55	1998.55	55938	31452	19986	44572	1998.55	1998.55	1998.55	1998.55	1998.55	1998.55	1998.55	1998.55	44083	1998.55	32427	1998.55	1998.55	1998.55	1998.55
Linezolid	Oxazolidinone	338.145	[M+H]+	100	338.14508:919607 339.14843:111241 340.15179:138388	7364	8708	14720	9617	7656	10465	201216	1647136	5841722	10002	736.378	12440	730822	19247	26501	9931	18128	10432	564512	564208	249603
6-Aminopenicillanic acid	Penicillins	217.066	[M+H]+	99.2	217.06599:459133 218.06934:0 219.0727:0	1260154	844672	709282	2217720	1881866	2237247	561693	1081472	1338241	1686876	967498	1953100	194244	157741	165351	212091	102533	141007	1116934	1091279	1370640
Almecillin	Penicillins	331.1	[M+H]+	92	331.10034:290745 332.10369:36523 333.10705:0	9927	9024	13935	792.89	792.89	8421	1019136	1190734	1438181	792.89	18063	792.89	7929	792.89	792.89	23667	8722	792.89	141452	109822	37810
Amantocillin	Penicillins	408.185	[M+H]+	99.8	408.18481:124420 409.18816:0 410.19152:0	280240	475900	533896	269514	300903	477950	533345	543267	235640	241589	327477	369696	188912	168807	194056	186575	109519	271367	164227	226273	207574
Aspoxicillin	Penicillins	494.134	[M+Na]+	92.1	494.13388:215743 495.13723:45474 496.14059:0	8566	797.366	797.366	23617	21857	22052	1030944	1157498	862898	11298	7974	9671	797.366	797.366	797.366	797.366	797.366	797.366	78263	124073	147771
Azidocillin	Penicillins	376.106	[M+H]+	99.6	376.10645:38317 377.1098:0 378.11316:0	35683	74847	34886	66719	79260	27429	87678	13669	18295	73792	72388	11857	85434	26410	14614	25519	61150	18852	40715	94156	24298
Bacampicillin	Penicillins	466.162	[M+H]+	99.7	466.16245:69741 467.1658:0 468.16916:0	45313	102510	141885	1689.88	1689.88	1689.88	1689.88	1689.88	1689.88	1689.88	1689.88	1689.88	1689.88	1689.88	1689.88	1689.88	16899	1689.88	1689.88	1689.88	1689.88
Carbenicillin	Penicillins	379.103	[M+H]+	97.9	379.10327:103362 380.10662:35698 381.10998:0	352485	177434	293104	855.459	855.459	8555	9352	855.459	855.459	855.459	855.459	855.459	8646	855.459	855.459	855.459	855.459	855.459	49726	45963	66660
Carfecillin	Penicillins	455.133	[M+H]+	98.4	455.13266:34365 456.13601:0 457.13937:0	9256	12260	32149	25002	13976	875.658	57863	29692	16368	875.658	875.658	8757	10122	19731	875.658	31939	58998	18042	12908	10326	875.658
Carindacillin	Penicillins	495.178	[M+H]+	93.2	495.17776:32984 496.18111:0 497.18447:0	605.218	605.218	605.218	605.218	605.218	605.218	605.218	605.218	14755	605.218	605.218	605.218	54220	605.218	605.218	62404	77596	44935	6838	6052	10045
Ciclacillin	Penicillins	342.14	[M+H]+	99.5	342.14005:228109 343.1434:47911 344.14676:0	956.922	956.922	956.922	551897	591680	738063	956.922	12989	40079	694969	625510	460972	56687	956.922	9569	956.922	956.922	956.922	40355	24518	21573
Clavulanic acid	Penicillins	200.05	[M+H]+	99.7	200.05006:1331886 201.05341:1242424 202.05677:366250	2836132	5402650	8239844	46209	19762	18721	15256	134638	9524	25046	38303	37971	42490	91857	30952	69038	10377	44801	2210800	2846360	6810312
Epicillin	Penicillins	352.086	[M+H]+	86.8	352.08621:190854 353.08956:36475 354.09292:0	564557	660689	259508	706.004	706.004	706.004	277389	77810	7618	706.004	706.004	706.004	706.004	706.004	7060	706.004	706.004	706.004	706.004	706.004	8736
Fenbenicillin	Penicillins	427.077	[M+H]+	81.1	427.07703:1061760 428.08038:156463 429.08374:0	272980	385119	599017	39977	465.077	465.077	100498	465.077	167782	4651	6647	465.077	2646172	158854	1344255	738370	1552744	2840363	403695	471913	514402
Furbucillin	Penicillins	425.137	[M+H]+	99.6	425.13693:2592738 426.14028:713058 427.14364:133187	134244	134244	134244	15990189	13310009	5092954	14842205	10663194	2432758	4952583	3241076	1342436	134244	134244	134244	8469564	134244	10319245	5890632	5865994	5978685
Furoxicillin	Penicillins	444.067	[M+H]+	81.2	444.06726:115645 445.07061:0 446.07397:0	524.735	524.735	26864	524.735	524.735	524.735	524.735	524.735	524.735	524.735	524.735	524.735	57255	5247	9262	34094	259541	396091	5478	54841	34481
Fusaric acid	Penicillins	180.102	[M+H]+	99	180.10213:1078858 181.10548:360757 182.10884:1982063	2033564	1093738	2271053	4297172	4532654	4763264	2745522	3767322	2959727	4408418	4615398	4774022	3873645	1848930	2837594	1684634	1516577	566444	1824181	2120780	2268779
Fuzlocillin	Penicillins	571.188	[M+H]+	88.5	571.18787:62230 572.19122:0 573.19458:0	52985	4168.45	4168.45	4168.45	4168.45	46850	57183	41685	66568	4168.45	4168.45	4168.45	4168.45	53873	4168.45	4168.45	4168.45	4168.45	75717	4168.45	4168.45
Mecillinam	Penicillins	326.143	[M+H]+	99.8	326.14285:737962 327.1462:64741 328.14956:0	42785	69896	44632	581.284	7223	6538	3544582	1996073	3240593	581.284	581.284	5813	9376	56686	266076	230853	152337	20768	230398	468663	634866
Metampicillin	Penicillins	362.098	[M+H]+	98.1	362.09769:441821 363.10104:0 364.1044:0	370.839	370.839	370.839	5262	370.839	370.839	12935	12872	12132	3708	370.839	370.839	871071	7373	175637	38409	175710	866826	370.839	370.839	13563
Methicillin	Penicillins	381.08	[M+H]+	94	381.08008:3926878 382.08343:538788 383.08679:276993	14441046	15023438	16585832	7549031	3212807	3198568	3544996	2531364	5689108	2530776	1341318	1116476	46114508	13815221	31112170	16556555	31481646	35144508	16347159	16256937	17291060
Nafcillin	Penicillins	415.122	[M+H]+	99.9	415.12201:1589275 416.12536:296969 417.12872:47200	755.039	755.039	755.039	755.039	755.039	7550	6696237	27142054	68651776	755.039	755.039	755.039	23117808	497344	1303680	653153	158298	47695	9148876	8347374	7129362
Oxacillin	Penicillins	402.11	[M+H]+	99.8	402.1095:215707 403.11285:88738 404.11621:0	659.053	6787	659.053	659.053	659.053	659.053	659.053	258868	1069104	659.053	659.053	6591	245526	659.053	8013	659.053	659.053	659.053	43318	20334	36207
Oxetacillin	Penicillins	406.185	[M+H]+	79.6	406.18546:23936 407.18881:0 408.19217:0	1358.48	1358.48	13585	1358.48	1358.48	1358.48	1358.48	1358.48	1358.48	1358.48	1358.48	1358.48	25376	1358.48	1358.48	1358.48	1358.48	1358.48	17652	32828	17348
Penamecillin	Penicillins	407.155	[M+H]+	88.9	407.1553:54646 408.15865:0 409.16201:29727	150991	69383	90798	8234	665.132	6778	665.132	665.132	6651	14713	665.132	6994	665.132	9783	23480	7703	665.132	665.132	12005	24083	13054
Penicillamine	Penicillins	150.05	[M+H]+	99.9	150.04976:420305 151.05311:2578954 152.05647:484011	858412	932587	1274584	650244	3356465	815773	144033	731181	743682	2872817	1454796	2963063	253563	92198	102170	186541	251871	70518	1077660	1676582	1015758
Penicillin A	Penicillins	343.156	[M+H]+	99.7	343.15598:118874 344.15933:0 345.16269:0	138129	151922	198318	16214	23463	475821	134921	13222	166524	419957	179741	280542	35943	229770	338746	103252	146811	33874	45637	65792	87825
Penicillin BT	Penicillins	347.109	[M+H]+	99.5	347.10852:32696 348.11187:0 349.11523:116659	47358	40699	29338	30574	55108	73857	88155	7647	62080	95810	103313	83956	12081	19319	27750	13796	19322	12661	16903	27986	9653
Penicillin G 2-Diethylaminoethyl Ester	Penicillins	434.189	[M+H]+	97.6	434.18942:263225 435.19277:49987 436.19613:41087	72992	743599	1075636	4770	425.364	425.364	425.364	4254	6204	8843	4511	425.364	425.364	425.364	425.364	425.364	425.364	425.364	68944	99630	147138
Penicillin G/Benzylpenicillin	Penicillins	335.096	[M+H]+	99.4	335.09552:195311 336.09887:0 337.10223:0	342249	749110	726996	36834	42517	31563	61472	204717	92816	7708	5276	11033	50656	74753	168372	70809	36917	64623	217914	207399	200867
Penicillin N/Synnematin B	Penicillins	360.089	[M+H]+	93.7	360.08939:1364415 361.09274:85828 362.0961:55152	728.467	728.467	728.467	728.467	728.467	728.467	69129	804049	2659188	728.467	728.467	728.467	5873294	86286	235922	192546	33941	7285	25664	76761	82311
Penicillin V/Phenoxypenicillin	Penicillins	351.084	[M+H]+	99.2	351.08447:126268 352.08782:29266 353.09118:0	158425	68494	109907	136262	299779	596361	31125	260223	138376	447190	577078	285272	738.881	738.881	738.881	7389	738.881	738.881	249110	222089	249174
Phenethicillin	Penicillins	365.106	[M+H]+	99.4	365.10596:13898497 366.10931:1798477 367.11267:512543	4478446	5350667	6518021	4698606	1333854	1398609	2979262	1995991	5144103	1141406	617883	476136	49366728	9412106	32055358	13567915	23430532	35564804	9244024	9776337	11002017
Pivamdinocillin	Penicillins	440.204	[M+Na]+	98.8	440.20352:33834 441.20687:0 442.21023:0	31271	52298	13106	12313	16102	74540	7613	10382	66901	54628	43731	42231	7699	18324	689.626	6896	8332	7499	67398	103234	61990
Propicillin	Penicillins	379.108	[M+H]+	97.1	379.10751:256422 380.11086:37751 381.11422:0	1175546	834854	777862	685.83	685.83	6858	685.83	685.83	34392	685.83	685.83	685.83	9022	7255	685.83	685.83	7469	8218	22179	52078	21325
Quinacillin	Penicillins	417.07	[M+H]+	99.2	417.07007:188875 418.07342:0 419.07678:0	1080.54	1080.54	1080.54	1080.54	1080.54	1080.54	12695	125101	987646	1080.54	1080.54	1080.54	322639	1080.54	1080.54	1080.54	1080.54	1080.54	1080.54	22857	10805
Rotamicillin	Penicillins	550.23	[M+H]+	93.5	550.22992:241550 551.23327:49957 552.23663:19530	361.826	361.826	361.826	361.826	361.826	361.826	31488	802608	99592	3618	361.826	361.826	361.826	361.826	361.826	39297	25306	361.826	361.826	361.826	20204
Sultamicillin	Penicillins	595.147	[M+Na]+	99.5	595.14691:79159 596.15026:0 597.15362:0	352.626	352.626	352.626	4982	4676	352.626	352.626	352.626	102481	352.626	352.626	3526	184647	352.626	61945	34265	12753	53907	352.626	352.626	352.626
Tazobactam	Penicillins	301.05	[M+H]+	99.9	301.05017:337417 302.05352:88202 303.05688:0	24603	14303	14253	1425.29	1425.29	1425.29	1628423	1472009	1475507	1425.29	1425.29	1425.29	317911	182652	71683	481593	397737	27276	349642	331446	327233
Temocillin	Penicillins	415.043	[M+H]+	98.2	415.04327:205993 416.04662:33835 417.04998:108519	1282188	1254604	772947	1790729	1276546	1192263	673927	813016	1176452	1094702	896225	1824383	173899	780845	406605	1640428	975852	1449428	548192	1506134	1383141
Ampicillin	Penicillins	349.981	[M+H]+	93.2	349.98123:197828 350.98458:0 351.98794:0	610.906	610.906	32854	128034	61044	55569	409965	457064	499320	76036	33389	31397	39744	32989	59999	6109	10750	8828	34299	45163	54367
Aspicilin	Penicillins	329.231	[M+ACN+H]+	100	329.23056:65895 330.23391:0 331.23727:0	129350	92993	79106	150851	91114	77445	186931	109832	155498	126355	253555	85630	168885	131670	117175	60675	54626	66342	193463	199961	117139
Actinonin	Peptides	386.267	[M+H]+	99	386.26682:697514 387.27017:265272 388.27353:0	2679546	1504509	697586	131897	531427	2709160	297605	85772	1591639	4860245	2903028	1920483	1003549	1721347	2272084	117768	1231697	123901	1371443	2468611	1241759
Alafosfalin	Peptides	197.06	[M+H]+	100	197.06:116165 198.06335:247100 199.06671:237196	343389	359889	361183	59861	94396	35605	27776	26379	36344	39412	43521	46715	60941	175896	121127	9960	324092	66455	85582	25030	70619
Amastatin	Peptides	475.233	[M+H]+	88.8	475.23334:145493 476.23669:0 477.24005:0	252420	356257	209340	825463	433149	256433	285499	650752	228770	430555	248543	202891	635.885	10269	635.885	6666	635.885	6359	194292	370912	378754
Bestatin/Ubenimex	Peptides	309.177	[M+2H]2+	99.8	309.17697:350841 310.18032:0 311.18368:180859	248733	173835	274611	318516	207024	175803	1364866	2339190	2039080	97938	143314	330613	403278	102137	240072	128515	749342	183501	437624	283936	571303
Bialaphos	Peptides	324.124	[M+H]+	100	324.1236:467922 325.12695:142939 326.13031:0	98258	38973	27174	6550	655.037	655.037	2722646	2501332	914570	10142	655.037	6656	7124	16090	655.037	7947	655.037	655.037	461433	378512	253174
Tetaine	Peptides	271.125	[M+ACN+H]+	99.9	271.12463:416145 272.12798:0 273.13134:31574	650762	560392	2052687	17932	6646	9856	1165484	1464708	1425056	15539	7473	16762	14468	42521	10210	61425	29248	21059	609963	376220	462753
Myxin	Phenazines	259.057	[M+H]+	99	259.05673:153401 260.06008:44765 261.06344:23367	106850	77161	125096	187159	303506	440191	288530	531232	617995	313287	220284	468694	236753	614905	202043	269835	224382	303534	203794	265602	182645
Florfenicol	Phenicols	357.979	[M+H]+	95	357.9787:380839 358.98205:0 359.98541:0	330.245	330.245	330.245	330.245	4007	330.245	330.245	330.245	330.245	330.245	330.245	3302	20219	768425	579566	866955	682251	1201697	116986	53532	86052
Thiamphenicol	Phenicols	355.981	[M+H]+	94	355.98062:1407965 356.98397:0 357.98733:0	34060	45199	123433	5338	508.321	57220	508.321	5083	508.321	508.321	508.321	508.321	250470	4275945	2909707	3225536	5186666	3905402	496924	1288069	1010194
Chloramphenicol	Phenicols	322.896	[M+H]+	99.8	322.89645:116633 323.8998:95770 324.90316:0	164903	198859	264619	134637	187869	216966	292452	208076	113585	123398	177627	121001	179373	167824	193328	200677	90082	113023	43036	207773	102331
curvularin	Phenylacetic acid lactones	293.137	[M+H]+	100	293.13669:74758 294.14004:0 295.1434:0	90991	40238	35741	134634	14143	17807	51990	53226	25053	18014	29920	46196	59931	76727	93587	79317	49157	38003	31693	22373	83360
Diminazene	Phenylhydrazines	282.131	[M+H]+	99.4	282.13113:9234402 283.13448:719663 284.13784:203546	602770	550590	180729	141148	125111	252293	44622320	61134396	23850914	78175	90609	37875	7705	26787	7266	726.622	8515	726.622	6787102	6517216	6876586
Phosphomycin	Phosphonics	139.018	[M+H]+	98.5	139.01817:10793662 140.02152:790106 141.02488:8153832	62382040	74288544	66336136	2990626	2598985	1978342	5913306	7270565	2684726	2563672	2299177	2395290	10188238	21197830	23811526	18970716	41328308	46818476	21438912	22735364	27053292
Calcium Ionophore A23187	Polyether ionophores	524.308	[M+ACN+H]+	86.5	524.30756:536903 525.31091:295777 526.31427:63079	1087253	1729146	1593734	1258693	581801	3998785	739651	310094	761407	3589180	2337634	1606649	247509	1808158	1884230	281231	1575166	668652	987344	2574155	2225497
Ionomycin	Polyether ionophores	709.472	[M+H]+	82.8	709.47192:181605 710.47527:52134 711.47863:23845	81948	106755	56992	5575	7371	6038	92106	136341	53476	12405	6062	6250	929944	13669	38716	45156	29550	19367	56305	117306	76835
lasalocid	Polyether ionophores	591.359	[M+H]+	95.1	591.35931:61304 592.36266:28241 593.36602:0	76535	215141	96201	10598	77822	534.954	130100	150103	83825	5350	25715	6962	16141	534.954	6085	80848	94752	8273	68310	106094	43753
Salinomycin	Polyether ionophores	751.473	[M+H]+	96.6	751.47327:143402 752.47662:84592 753.47998:0	706.512	706.512	706.512	706.512	706.512	706.512	706.512	706.512	706.512	706.512	706.512	706.512	44460	7065	706.512	672807	279180	99729	15447	18011	43477
Cezomycin	Polyether ionophores	495.242	[M+H]+	99.5	495.2421:251954 496.24545:74423 497.24881:29766	81029	78993	98402	102757	94332	142490	1255209	312891	253552	56095	65625	46830	6974	590.805	5908	10685	590.805	590.805	99224	181665	118019
Patulin	Pyrans	155.06	[M+H]+	90	155.06004:455625 156.06339:0 157.06675:258861	6798676	8136618	5139478	1390251	1147632	862329	1298731	1141298	1631287	724980	674606	304788	913050	1371193	1368671	619011	610294	708706	3162326	3191929	2545532
Distamycin A	Pyrroles	482.206	[M+ACN+H]+	98.2	482.20557:113395 483.20892:23206 484.21228:0	5480	499.437	499.437	499.437	499.437	6790	225401	359760	343722	499.437	5626	499.437	499.437	4994	5746	499.437	499.437	499.437	48425	55902	44947
Netropsin	Pyrroles	431.203	[M+H]+	97.2	431.20337:158379 432.20672:0 433.21008:0	119360	426923	375293	12545	429.706	5156	4297	19190	7767	24504	429.706	429.706	429.706	429.706	429.706	429.706	429.706	429.706	25751	22013	6734
Pyrrolnitrin	Pyrroles	256.948	[M+H]+	89.9	256.94788:1475097 257.95123:15680561 258.95459:2101230	2761578	7470287	6677163	134036	34621	197141	190687	155335	80428	14842	308205	99387	172938	60405	324376	247631	638693	229891	972362	1293799	1226916
Anisomycin	Pyrrolidines	266.129	[M+H]+	99.9	266.12936:153140 267.13271:63539 268.13607:0	6180	6093	567.821	15459	567.821	7577	158562	20681	26709	7353	567.821	5678	155493	603762	51472	654730	144885	471896	567.821	16029	18531
Retrorsine	Pyrrolidines	352.18	[M+H]+	100	352.18048:28834 353.18383:29295 354.18719:0	75055	16032	8979	18099	23372	27466	8114	17628	23222	53424	36202	36510	9081	10457	10717	732.912	8390	7329	19780	9646	732.912
Holomycin	Pyrrothines	214.988	[M+H]+	99.3	214.98798:1308801 215.99133:103373 216.99469:165375	5610128	6775569	4279428	37439	53318	60128	88717	147377	105222	70534	47119	61849	89939	27733	49084	14725	52527	110065	1681419	4457952	4545136
8-Hydroxyquinoline	Quinolines	146.06	[M+H]+	99.4	146.06044:815365 147.06379:108011 148.06715:347763	614651	428353	279297	80078	194453	208144	4119924	2466598	5974835	141911	169494	106013	1982635	294332	812187	565654	576619	680456	1255604	685263	789049
Camptothecin	Quinolines	349.111	[M+H]+	100	349.11115:24077 350.1145:0 351.11786:0	22661	8417	31097	783.15	783.15	783.15	783.15	8545	8049	783.15	783.15	783.15	783.15	783.15	7832	783.15	8944	783.15	18403	39863	26361
Nitroxoline	Quinolines	191.023	[M+ACN+H]+	97.4	191.0231:425568 192.02645:800650 193.02981:0	1247225	376370	1276875	651400	661655	487029	1041168	1178836	767435	656396	633940	671929	834467	558008	213674	465073	282664	433572	892530	1205522	630193
Cinoxacin	Quinolones	263.027	[M+H]+	90.7	263.02698:935720 264.03033:193748 265.03369:62036	5497234	5581722	4982432	601.807	601.807	601.807	601.807	81552	11303	7376	7882	6618	6530	7987	601.807	6331	6018	17353	30509	190737	187215
Miloxacin	Quinolones	264.048	[M+H]+	99.7	264.04803:153144 265.05138:32575 266.05474:0	395185	583089	626599	548.077	5948	5877	548.077	387330	99412	548.077	5481	5562	548.077	14188	6984	6159	548.077	548.077	97200	146684	143318
Nalidixic acid	Quinolones	233.079	[M+H]+	99.6	233.07886:464635 234.08221:45388 235.08557:33441	2144825	1615971	2364513	202560	194383	65890	158253	116813	102944	143039	91382	66584	87009	156144	112462	70736	42365	44874	514906	305024	670818
Oxolinic acid	Quinolones	262.065	[M+H]+	100	262.06534:345260 263.06869:763387 264.07205:149193	1060630	1735757	804134	6489	8092	614.312	104682	215044	19111	614.312	6143	614.312	614.312	69880	614.312	6785	8216	7386	327534	349051	255894
Pipemidic acid	Quinolones	304.132	[M+H]+	100	304.13159:94850 305.13494:0 306.1383:0	160422	8285	9246	662.048	662.048	6620	375861	28837	60396	7713	662.048	662.048	662.048	11544	7439	9672	662.048	662.048	37937	9920	10434
Piromidic acid	Quinolones	289.121	[M+H]+	100	289.12143:88055 290.12478:0 291.12814:0	8363	8149	21941	7094	6603	660.272	228274	194315	240784	8758	660.272	8085	126106	115033	227783	257012	277571	135142	21012	59115	69546
Rosoxacin	Quinolones	295.122	[M+Na]+	95.1	295.1221:173697 296.12545:132095 297.12881:0	152498	760226	674784	38000	48719	44269	8311	25537	20613	6556	40734	50582	97400	318538	116729	25534	38262	3271	101698	110557	139308
Sarafloxacin	Quinolones	386.158	[M+H]+	89.1	386.15842:40227 387.16177:0 388.16513:0	16046	20705	15015	66146	52660	10395	14064	27947	10558	27696	32133	22232	86535	30925	14747	170960	30575	66247	41894	47990	56671
Streptonigrin	Quinolones	507.104	[M+H]+	85.7	507.10419:41016 508.10754:0 509.1109:0	1646.78	41872	1646.78	37229	34707	16468	1646.78	1646.78	1646.78	1646.78	1646.78	1646.78	1646.78	43876	1646.78	1646.78	1646.78	36895	1646.78	1646.78	1646.78
Nanafrocin	Quinones	303.087	[M+H]+	99.4	303.08685:748602 304.0902:101807 305.09356:0	4121452	4064151	841097	631.664	6317	631.664	95351	55165	21461	631.664	631.664	631.664	631.664	8138	9273	8226	10195	631.664	371414	441187	507358
Ciadox	Quinoxalines	272.066	[M+H]+	99.3	272.06601:111096 273.06936:1473483 274.07272:648843	21713	106522	28386	37843	52768	35820	14175	5921	20548	40201	18259	7640	138366	592.132	85662	57450	48707	276754	592.132	7945	36656
Rifabutin	Rifamycins	847.453	[M+H]+	98.8	847.45258:361656 848.45593:168915 849.45929:60624	574.831	574.831	574.831	5748	574.831	574.831	2039908	800430	450545	574.831	574.831	574.831	574.831	574.831	574.831	574.831	5852	574.831	134270	145467	74621
Clofazimine	Riminophenazines	473.12	[M+2H]2+	99.9	473.11969:85644 474.12304:0 475.1264:0	552.444	552.444	552.444	552.444	552.444	7564	167365	217107	213218	552.444	552.444	552.444	552.444	5524	552.444	552.444	552.444	552.444	9450	552.444	23580
Racemomycin B	Streptothricins	759.448	[M+H]+	99.2	759.44769:437453 760.45104:271338 761.4544:41679	409763	1327814	1147893	1363551	1447556	1930913	1970828	843803	1185267	2195218	2037422	510799	842983	1670775	1531062	656580	1177183	587593	1355501	640235	2031502
Yazumycin A	Streptothricins	503.254	[M+Na]+	99.8	503.25421:33579 504.25756:0 505.26092:0	18628	59894	24968	54003	46550	8213	20402	568.94	568.94	51228	12749	47079	568.94	568.94	568.94	568.94	568.94	5689	12350	19204	568.94
N-(o-Carboxybenzoyl)suIfacetamide	Sulfacetamide	363.069	[M+H]+	98.1	363.06927:35700 364.07262:0 365.07598:303353	48620	74224	22910	26850	26663	2628	4412	31542	14635	62453	14928	29906	262.769	27422	26420	262.769	262.769	262.769	17654	13553	6194
4-(Aminomethyl)benzenesulfonamide/Sulfaphenazole	Sulfonamides	187.056	[M+H]+	98.2	187.05646:85596 188.05981:0 189.06317:0	53026	69060	95602	67640	61183	54044	22143	102151	24392	111885	107184	96231	36768	98485	105128	107713	64909	172603	60498	92046	209928
a-amino-p-toluenesulfonamide	Sulfonamides	223.026	[M+H]+	99.9	223.02589:102168 224.02924:53481 225.0326:0	246017	360735	314251	36991	24060	27707	5227	25386	14016	24111	33588	52036	67994	13970	15695	12628	51369	21465	10249	20196	34191
Benzylsulfanilamide	Sulfonamides	263.087	[M+H]+	99.1	263.08701:197810 264.09036:88606 265.09372:85567	135783	49232	24081	503693	538773	30630	713784	363280	55816	145348	81927	114499	39479	28990	36718	113246	59201	180278	138919	145150	107254
Chloramine T	Sulfonamides	205.997	[M+Na]+	99.5	205.99693:126384 207.00028:49690 208.00364:785294	18257	1825.7	113874	424109	512805	457324	291879	299560	340009	381320	427940	233968	231850	69940	225848	131559	67055	1825.7	441347	1770519	384562
Dichloramine T/Peraktivin	Sulfonamides	239.967	[M+H]+	98.7	239.96664:13643601 240.96999:1579402 241.97335:18998048	56104336	88469928	42423656	1930005	1252106	1066433	1711418	1894565	703359	1507026	1138285	966364	23717838	73736088	68288528	65379092	129034272	143523232	48012676	55329480	59343880
N-(6-Aminohexyl)-5-chlor-1-naphthalensulfonamid	Sulfonamides	341.118	[M+H]+	97.3	341.1178:155960 342.12115:0 343.12451:45028	162613	215527	169262	225219	157650	237794	445146	109495	179306	290685	121759	312933	69464	175641	163577	165681	265254	200594	361061	402583	423026
N1-Methyl-N4-sulfanilylsulfanilamide	Sulfonamides	342.072	[M+H]+	95.6	342.07178:128702 343.07513:34430 344.07849:0	265650	343427	343424	5904.82	5904.82	5904.82	5904.82	5904.82	5904.82	5904.82	5904.82	5904.82	5904.82	5904.82	5904.82	5904.82	5904.82	5904.82	103625	71259	59048
N4-Acetylsulfadiazine	Sulfonamides	293.063	[M+H]+	99.5	293.06345:196140 294.0668:0 295.07016:51033	169357	430787	500981	83507	112054	59054	87123	166461	130006	15933	15615	15451	296093	102281	97793	310929	295900	334270	222758	209061	226149
N4-Acetylsulfadimethoxine	Sulfonamides	353.099	[M+H]+	97.7	353.09943:79436 354.10278:0 355.10614:0	146035	257314	261796	90549	245946	142092	675.031	58903	56284	66812	162052	203246	675.031	675.031	7133	675.031	6750	675.031	70583	55891	74639
N4-Acetylsulfamethazine	Sulfonamides	321.058	[M+H]+	88.2	321.05838:387998 322.06173:0 323.06509:0	1242366	301561	322308	206488	173344	260295	149422	310754	265993	102064	116337	124768	439315	1212728	1157090	242823	83906	31095	489663	494008	539756
N4-Acetylsulfamethoxazole	Sulfonamides	296.067	[M+H]+	99.4	296.06659:309740 297.06994:33153 298.0733:0	432.494	432.494	432.494	4834	432.494	432.494	12939	432.494	89793	4325	432.494	432.494	769462	602030	722738	371387	694354	944585	171029	186204	218642
N4-Acetylsulfathiazole	Sulfonamides	298.022	[M+H]+	99.9	298.02164:76974 299.02499:0 300.02835:0	22222	16404	36485	725.44	7268	18320	341768	333287	218290	7254	725.44	725.44	7416	24547	725.44	8410	17456	8614	8831	28737	22054
Prontoglucal	Sulfonamides	335.082	[M+H]+	99.9	335.08154:56103 336.08489:0 337.08825:0	130879	83004	172047	39132	59661	160418	53487	85164	132151	58840	69031	69372	56560	80828	68205	75390	145623	58045	117600	77942	56377
Prontosil	Sulfonamides	292.08	[M+H]+	100	292.07962:137987 293.08297:47185 294.08633:0	438838	360981	190250	13615	784.263	784.263	9789	7843	784.263	784.263	784.263	8040	784.263	784.263	784.263	784.263	12902	784.263	196030	305184	237765
Salazosulphadimidine	Sulfonamides	428.081	[M+H]+	97.5	428.08051:153364 429.08386:0 430.08722:0	911.446	12134	33948	911.446	911.446	911.446	911.446	911.446	911.446	911.446	911.446	911.446	360442	911.446	163912	83159	168476	405587	9114	37744	20234
Sulfabenzamide	Sulfonamides	277.058	[M+ACN+H]+	100	277.05786:216430 278.06121:309319 279.06457:56649	702405	903826	481771	16349	9152	9425	799.213	47944	7992	799.213	10355	16335	15575	37419	19848	799.213	22042	24627	112876	66996	76756
Sulfabromomethazine	Sulfonamides	356.984	[M+H]+	98.5	356.98404:61587 357.98739:0 358.99075:0	315.053	315.053	315.053	315.053	315.053	315.053	42707	110936	75763	3151	4844	315.053	315.053	78862	315.053	315.053	12665	315.053	315.053	8747	9780
Sulfacarbamide	Sulfonamides	216.034	[M+H]+	99.9	216.03363:357964 217.03698:60841 218.04034:0	1793344	765706	648033	84561	53857	35419	161249	92638	38736	99862	40822	98959	59029	58268	98827	71039	84150	52063	321998	65260	285002
Sulfachloropyridazine	Sulfonamides	284.987	[M+H]+	92.4	284.98654:182899 285.98989:0 286.99325:0	97321	85025	311970	498853	256249	189130	111893	153590	203605	326087	163954	248522	149615	245160	396565	30051	136273	281017	474389	29909	354793
Sulfadiazine	Sulfonamides	251.047	[M+H]+	99.5	251.04721:357911 252.05056:43839 253.05392:76956	1370542	1381471	789105	1281961	1573882	1570538	2006931	1956568	2140989	1601156	1495852	1615142	2384510	1731183	1908924	1915066	1956173	996965	1397008	1683657	1931804
Sulfadicramide	Sulfonamides	255.077	[M+H]+	99.8	255.07674:360359 256.08009:72053 257.08345:37005	39720	58471	29185	24160	28563	46984	60293	77736	32561	45543	2415.97	58884	1496304	570332	1325029	2308346	2710017	597982	533833	421587	227323
Sulfadimethoxine	Sulfonamides	311.092	[M+H]+	96.8	311.0918:212083 312.09515:27193 313.09851:0	223283	169196	144662	699340	817657	961536	321815	240163	371087	578954	653100	858936	6761	14053	16438	6814	676.074	676.074	319280	187948	432880
Sulfaguanole	Sulfonamides	310.09	[M+H]+	100	310.09021:274361 311.09356:64740 312.09692:332446	1221404	786610	944464	7621	8450	18534	25252	9819	6965	696.457	696.457	9533	14414	14929	16367	696.457	696.457	696.457	1414692	1071211	984260
Sulfamerazine	Sulfonamides	265.05	[M+H]+	96.8	265.04984:703038 266.05319:155790 267.05655:0	412376	466047	227789	45911	37768	79191	2183840	3479548	4653999	128612	75191	11378	1038460	658958	933449	706247	129153	902447	1531540	1488791	948023
Sulfameter/sulfamethoxydiazine	Sulfonamides	281.06	[M+H]+	99.9	281.06049:1171408 282.06384:78865 283.0672:0	7681	768.1	15497	768.1	768.1	768.1	316123	1607243	7059570	768.1	8296	7839	5543217	15491	108506	128633	28325	16179	613557	385830	432776
Sulfamethazine/sulfadimidine	Sulfonamides	279.094	[M+H]+	99	279.0939:248444 280.09725:68260 281.10061:27925	565303	874481	895800	999643	409366	383801	948948	584845	542141	721387	365500	539968	942244	939356	1164381	919474	1026337	567235	1112561	1054970	1121542
Sulfamethizole	Sulfonamides	271.028	[M+H]+	99.4	271.02777:102242 272.03112:36886 273.03448:27980	137917	80475	216944	23019	22263	21681	38428	74278	17544	18709	1754.44	21637	101554	26394	200941	189334	99664	219195	50099	93085	100969
Sulfamethoxazole	Sulfonamides	254.028	[M+H]+	93.9	254.02762:549179 255.03097:30814 256.03433:83110	2301779	2680744	1813882	428.712	428.712	428.712	428.712	40513	428.712	4287	428.712	428.712	428.712	4814	428.712	428.712	428.712	428.712	618867	761960	1292134
Sulfametrole	Sulfonamides	287.032	[M+H]+	98.5	287.03186:1921086 288.03521:352093 289.03857:0	1061914	1099928	575852	23524	95892	39490	9271289	12791439	14148344	8927	45501	27840	2050395	1296726	2424344	3096518	1306028	981955	2744489	2838150	2692806
Sulfanilamide	Sulfonamides	173.042	[M+H]+	98.2	173.04242:3724075 174.04577:540497 175.04913:68223	10749146	12166495	11476109	1869794	2288672	2136690	2230712	4029934	2077995	1133581	1004639	883839	251876	794831	1349670	4813156	10662789	5463662	4196784	3490475	3231793
Sulfaphenazole	Sulfonamides	315.102	[M+H]+	96.7	315.10226:244945 316.10561:0 317.10897:0	1335961	605665	899621	8197	7238	668.216	668.216	668.216	668.216	6682	668.216	668.216	8220	8699	7513	668.216	8785	668.216	115905	73327	76676
Sulfapyrazole	Sulfonamides	329.103	[M+H]+	99.9	329.10254:84005 330.10589:0 331.10925:0	33564	46662	25969	133540	211903	321971	9605	75702	176391	281573	362160	380074	5905	7721	13509	590.452	6704	590.452	33721	94793	98440
Sulfapyridine	Sulfonamides	250.033	[M+H]+	94	250.03252:463258 251.03587:94639 252.03923:32972	1057249	873552	1551934	366.642	366.642	366.642	366.642	3780	4059	366.642	4102	366.642	366.642	3666	366.642	366.642	366.642	366.642	766591	668557	577229
Sulfaquinoxaline	Sulfonamides	301.076	[M+H]+	99.4	301.07608:110033 302.07943:0 303.08279:0	80271	191068	278485	130926	99822	113856	218979	316106	213925	289680	96274	136988	189150	456975	300078	235828	281769	510191	225571	377067	271544
Sulfasomizole	Sulfonamides	270.032	[M+H]+	99.5	270.03156:76226 271.03491:142651 272.03827:0	118050	156999	117289	5619	5214	5490	72375	13995	109421	4012	14878	4702	47670	83789	80997	49582	22414	26393	21624	17857	25547
Sulfasymazine	Sulfonamides	308.127	[M+H]+	97.4	308.1265:43745 309.12985:83847 310.13321:0	101747	96064	6265	9432	29733	33093	22289	626.525	6900	65299	26346	38354	8133	626.525	18129	626.525	626.525	8321	9074	10501	11620
Sulfathiazole	Sulfonamides	256.043	[M+H]+	91.5	256.04324:148408 257.04659:79200 258.04995:0	291312	436539	347243	495.777	6888	5831	30359	46185	8528	495.777	495.777	5500	5594	152670	18044	6376	5952	4958	66660	140383	30156
Sulfathiourea	Sulfonamides	231.996	[M+H]+	96.6	231.99628:353777 232.99963:0 234.00299:0	647510	974097	1062766	226030	296845	227883	701375	678240	476818	166234	35453	7180	12632	38036	52320	76430	28375	139282	195282	210207	234876
Xyloylsulfamine	Sulfonamides	305.106	[M+H]+	96.9	305.10614:646926 306.10949:78711 307.11285:39190	4488394	4210082	3633081	18071	9101	7711	9463	17935	694.864	8944	7765	6949	64249	94068	45681	75048	113522	15685	507594	495925	411995
Disulon	Sulfones	328.012	[M+H]+	95.1	328.01221:132606 329.01556:1272847 330.01892:212915	475045	272318	256362	241020	505047	443095	495566	244494	154250	345318	463043	125686	318470	464799	528748	481033	415441	344015	648343	661270	446648
Cryptotanshinone	Tanshinones	297.149	[M+H]+	99.4	297.14908:89781 298.15243:0 299.15579:35821	10944	23813	40075	689.165	8490	6892	70623	108308	176917	19309	7494	15885	8646	34369	19853	33159	39737	31238	10526	14068	19304
Aphidicolin	Terpenes	339.249	[M+H]+	99.9	339.24899:136381 340.25234:652722 341.2557:77611	7368	9212	736.779	196262	39700	9745	549391	63126	736.779	8896	736.779	736.779	8477	7400	736.779	137502	36293	26010	15410	13075	26388
Pleuromutilin	Terpenes	379.236	[M+H]+	99.6	379.2359:92142 380.23925:0 381.24261:0	176682	198237	514344	494.604	10711	494.604	36208	78349	34273	494.604	494.604	20041	18370	5264	17703	4946	14882	6249	29892	37165	24182
tetronasin	Terpenes	603.412	[M+H]+	91.8	603.41156:37841 604.41491:17674 605.41827:0	38436	44313	29953	10160	427.652	91908	6359	4277	54649	103961	77678	103500	20669	77478	50868	427.652	49286	427.652	45310	101964	48545
Thymol	Terpenoids	151.144	[M+H]+	85.9	151.14435:1289713 152.1477:85301 153.15106:0	15360	16265	644.451	58637	189793	14449	4057329	1031487	3089694	644.451	12398	6445	644.451	644.451	644.451	644.451	9367	7824	15951	52817	11040
4-Epianhydrochlortetracycline	Tetracyclines	461.113	[M+H]+	99	461.11337:882759 462.11672:207230 463.12008:0	777.727	777.727	777.727	777.727	777.727	777.727	7777	46629	458069	777.727	777.727	777.727	4038414	33486	83243	206196	57051	777.727	777.727	777.727	777.727
4-Epianhydrotetracycline	Tetracyclines	427.167	[M+H]+	94.3	427.16721:115895 428.17056:28296 429.17392:0	221213	460086	393278	304214	326951	338168	360427	168015	197472	364478	351471	374207	319572	378360	443375	198597	108240	313786	241209	427855	249284
Ambraveine	Tetracyclines	587.297	[M+H]+	90.2	587.29675:42520 588.3001:0 589.30346:0	30820	14748	26907	8281	13294	60078	9266	828.057	55126	22413	129865	64392	828.057	54046	38283	8347	35129	828.057	40404	35340	47875
Amicycline	Tetracyclines	430.156	[M+H]+	99.4	430.15637:86423 431.15972:18624 432.16308:0	306.925	9355	306.925	306.925	306.925	306.925	306.925	306.925	306.925	306.925	306.925	306.925	70611	69248	319759	3069	306.925	19625	122623	139271	160132
Cetocycline	Tetracyclines	412.144	[M+H]+	98.3	412.14444:265931 413.14779:86551 414.15115:0	581767	618194	1007848	1436377	1077430	1219929	1280292	1310992	1210606	1298956	540617	1193229	1308096	1418904	1367188	1382852	1521823	1371319	427694	1278459	1355097
Demecycline	Tetracyclines	431.096	[M+H]+	85.3	431.09589:961714 432.09924:223854 433.1026:101718	2989.58	2989.58	2989.58	2989.58	2989.58	2989.58	286703	1707634	6499754	2989.58	2989.58	2989.58	2303490	2989.58	29896	2989.58	2989.58	2989.58	647329	887201	666522
Doxycycline	Tetracyclines	463.201	[M+H]+	87.7	463.20145:38500 464.2048:0 465.20816:0	15764	9284	17370	108722	61498	18550	9786	20396	6700	75424	49675	17552	669.964	669.964	669.964	669.964	669.964	669.964	10526	18184	21680
Meclocycline	Tetracyclines	477.093	[M+H]+	99.6	477.09253:213611 478.09588:0 479.09924:0	11926	684.328	684.328	684.328	684.328	684.328	20364	159162	1205465	684.328	684.328	684.328	337078	684.328	684.328	684.328	6843	684.328	48362	24514	27290
Minocycline	Tetracyclines	458.186	[M+H]+	99.9	458.1857:54958 459.18905:30663 460.19241:99406	690.576	690.576	690.576	690.576	690.576	690.576	58178	133673	30155	690.576	690.576	690.576	690.576	690.576	690.576	690.576	690.576	690.576	690.576	23486	6906
Oxytetracycline	Tetracyclines	461.16	[M+H]+	98.5	461.16034:82569 462.16369:0 463.16705:0	9102	8678	833.073	8555	8331	833.073	190839	226944	99446	833.073	833.073	8476	833.073	833.073	833.073	17485	833.073	833.073	9123	14904	12277
Sancycline	Tetracyclines	415.146	[M+H]+	99.9	415.1459:178430 416.14925:0 417.15261:0	9781	527.451	527.451	5275	6579	527.451	295828	672317	321291	527.451	527.451	527.451	194755	148660	70262	776206	372589	377753	127873	172937	141322
Tetracycline/Anhydrotetracycline	Tetracyclines	445.178	[M+H]+	94.1	445.17822:67877 446.18157:0 447.18493:0	171326	184089	192065	119753	89929	170052	115759	68383	93782	127445	136845	117109	101379	136916	120045	108824	49395	107376	160249	119061	135546
Taurolidine	Thiadiazinanes	285.066	[M+H]+	99.7	285.06641:399303 286.06976:0 287.07312:55071	2428068	1368815	1763717	7917	791.725	791.725	17663	17650	25269	791.725	791.725	791.725	8341	791.725	791.725	791.725	16314	791.725	180019	337061	314796
Myxothiazol	Thiazoles	488.147	[M+Na]+	80.5	488.14661:1454055 489.14996:265402 490.15332:80052	770.255	770.255	770.255	770.255	770.255	7703	171733	2652066	9198175	770.255	770.255	770.255	4272092	770.255	75903	33863	8507	7961	536336	500373	451437
Mycobacidin	Thiazolidones	218.065	[M+H]+	98.5	218.06534:122590 219.06869:62659 220.07205:0	206790	177475	489722	142110	72472	84444	78877	84885	92068	171385	350636	156610	198556	85369	137934	58792	87353	201944	87837	208509	246284
Chuangxinmycin	Thiotetronate	234.044	[M+H]+	99.5	234.04422:194398 235.04757:0 236.05093:45190	790041	343340	658176	9897	23381	16581	9059	180728	46148	6124	20011	8979	24085	7536	7388	13659	9194	6321	132761	152421	93150
Ormetoprim	Trimethoprim-derivatives	275.139	[M+H]+	99.9	275.13916:218187 276.14251:0 277.14587:39418	24121	6973	697.302	132167	131162	8354	266359	189556	19067	7044	20707	17318	346191	18649	838905	68627	820717	120189	134539	415756	67307
Trimethoprim	Trimethoprim-derivatives	291.136	[M+H]+	100	291.13626:1353601 292.13961:52705 293.14297:154638	70503	44421	18521	19832	62735	40580	5808364	8356740	6660612	41753	15737	58058	53186	48496	26271	19062	29889	42648	1047982	659052	756470

## Sheet: Table S5
Table S5. Positive correlations between antibiotic compounds and ARGs calculated by Pearson anlaysis (Pearson coefficient > 0.7).
Drug class	N° of positive correlations between antibiotic compounds and ARGs of the same drug class	N° of positive correlations between antibiotic compounds and ARGs	% of positive correlations between antibiotic compounds and ARGs of the same drug class	% of positive correlations between antibiotic compounds and ARGs
Aminocoumarin	0	4	0	0.596125
Aminoglycoside	3	63	4.7619	9.38897
Beta-lactamase	17	33	51.5152	4.91803
Fluoroquinolone	2	20	10	2.98063
Glycopeptide	0	206	0	30.7004
Lincosamide	0	26	0	3.87481
Macrolide	1	23	4.34783	3.42772
Multidrug resistance	0	138	0	20.5663
Mupirocin	0	4	0	0.596125
Nitroimidazole	0	13	0	1.93741
Peptide	0	5	0	0.745156
Phenicol	0	33	0	4.91803
Rifamycin	0	65	0	9.68703
Streptogramin	0	4	0	0.596125
Tetracycline	0	34	0	5.06706
	Total n° of positive correlations	671
